# Supplementary material for: An analysis of the global burden of gallbladder and biliary tract cancer attributable to high BMI in 204 countries and territories: 1990–2021
Source: Front Nutr. 2024 Dec 16;11:1521770. doi: 10.3389/fnut.2024.1521770 (PMC11729382; doi:10.3389/fnut.2024.1521770)
Supplement: Supplementary file 1 [file Table_1.xlsx]

## Sheet: Sheet1
measure_name	location_name	sex_name	age_name	cause_name	rei_name	metric_name	1990	2021	PC
Deaths	Bolivia (Plurinational State of)	Both	All ages	Gallbladder and biliary tract cancer	High body-mass index	Number	25.589(13.702-40.419)	76.833(42.992-122.205)	2.003(1.173-3.309)
Deaths	Ecuador	Both	All ages	Gallbladder and biliary tract cancer	High body-mass index	Number	31.628(21.334-43.036)	88.212(56.655-125.180)	1.789(1.117-2.589)
Deaths	Peru	Both	All ages	Gallbladder and biliary tract cancer	High body-mass index	Number	64.172(39.957-94.855)	205.722(122.237-318.155)	2.206(1.335-3.191)
Deaths	Australia	Both	All ages	Gallbladder and biliary tract cancer	High body-mass index	Number	45.819(31.368-63.615)	87.598(58.240-121.678)	0.912(0.699-1.123)
Deaths	New Zealand	Both	All ages	Gallbladder and biliary tract cancer	High body-mass index	Number	8.760(6.068-11.957)	24.362(15.950-34.432)	1.781(1.433-2.071)
Deaths	Antigua and Barbuda	Both	All ages	Gallbladder and biliary tract cancer	High body-mass index	Number	0.143(0.098-0.197)	0.182(0.124-0.246)	0.276(0.115-0.461)
Deaths	Bahamas	Both	All ages	Gallbladder and biliary tract cancer	High body-mass index	Number	0.504(0.342-0.700)	1.069(0.674-1.543)	1.122(0.628-1.746)
Deaths	Barbados	Both	All ages	Gallbladder and biliary tract cancer	High body-mass index	Number	0.738(0.499-1.021)	1.244(0.800-1.812)	0.686(0.257-1.145)
Deaths	Belize	Both	All ages	Gallbladder and biliary tract cancer	High body-mass index	Number	0.249(0.168-0.347)	0.596(0.407-0.787)	1.391(0.920-1.942)
Deaths	Bermuda	Both	All ages	Gallbladder and biliary tract cancer	High body-mass index	Number	0.150(0.094-0.217)	0.161(0.107-0.234)	0.067(-0.162-0.464)
Deaths	Cuba	Both	All ages	Gallbladder and biliary tract cancer	High body-mass index	Number	17.927(12.751-24.034)	26.745(18.449-38.186)	0.492(0.246-0.755)
Deaths	Dominica	Both	All ages	Gallbladder and biliary tract cancer	High body-mass index	Number	0.208(0.124-0.321)	0.285(0.183-0.413)	0.372(-0.053-0.835)
Deaths	Dominican Republic	Both	All ages	Gallbladder and biliary tract cancer	High body-mass index	Number	3.781(2.100-5.688)	11.405(7.287-17.780)	2.017(1.164-3.971)
Deaths	Grenada	Both	All ages	Gallbladder and biliary tract cancer	High body-mass index	Number	0.153(0.099-0.215)	0.232(0.155-0.329)	0.510(0.222-0.941)
Deaths	Guyana	Both	All ages	Gallbladder and biliary tract cancer	High body-mass index	Number	0.706(0.467-0.993)	1.047(0.684-1.518)	0.484(0.103-0.992)
Deaths	Haiti	Both	All ages	Gallbladder and biliary tract cancer	High body-mass index	Number	3.395(1.665-5.607)	8.509(4.520-14.086)	1.506(0.762-2.772)
Deaths	Jamaica	Both	All ages	Gallbladder and biliary tract cancer	High body-mass index	Number	3.108(2.134-4.281)	5.626(3.630-8.106)	0.810(0.331-1.430)
Deaths	Puerto Rico	Both	All ages	Gallbladder and biliary tract cancer	High body-mass index	Number	7.859(5.279-10.876)	8.913(5.913-12.272)	0.134(-0.089-0.372)
Deaths	Saint Kitts and Nevis	Both	All ages	Gallbladder and biliary tract cancer	High body-mass index	Number	0.104(0.066-0.147)	0.112(0.074-0.155)	0.079(-0.112-0.360)
Deaths	Saint Lucia	Both	All ages	Gallbladder and biliary tract cancer	High body-mass index	Number	0.152(0.102-0.215)	0.280(0.182-0.403)	0.840(0.470-1.318)
Deaths	Saint Vincent and the Grenadines	Both	All ages	Gallbladder and biliary tract cancer	High body-mass index	Number	0.113(0.080-0.156)	0.158(0.109-0.219)	0.402(0.203-0.676)
Deaths	Suriname	Both	All ages	Gallbladder and biliary tract cancer	High body-mass index	Number	0.317(0.196-0.454)	0.759(0.463-1.169)	1.390(0.689-2.353)
Deaths	Trinidad and Tobago	Both	All ages	Gallbladder and biliary tract cancer	High body-mass index	Number	2.218(1.535-3.024)	3.390(2.183-4.882)	0.528(0.151-0.948)
Deaths	United States Virgin Islands	Both	All ages	Gallbladder and biliary tract cancer	High body-mass index	Number	0.277(0.153-0.412)	0.304(0.181-0.475)	0.097(-0.246-0.707)
Deaths	Armenia	Both	All ages	Gallbladder and biliary tract cancer	High body-mass index	Number	3.237(2.101-4.617)	12.524(8.218-17.542)	2.869(1.935-4.112)
Deaths	Azerbaijan	Both	All ages	Gallbladder and biliary tract cancer	High body-mass index	Number	6.156(3.480-9.694)	11.756(5.893-19.526)	0.910(0.024-2.034)
Deaths	Georgia	Both	All ages	Gallbladder and biliary tract cancer	High body-mass index	Number	17.197(10.911-24.997)	14.855(9.846-21.742)	-0.136(-0.361-0.222)
Deaths	Kazakhstan	Both	All ages	Gallbladder and biliary tract cancer	High body-mass index	Number	23.581(15.209-34.947)	33.371(22.771-46.551)	0.415(0.001-0.911)
Deaths	Kyrgyzstan	Both	All ages	Gallbladder and biliary tract cancer	High body-mass index	Number	4.916(3.283-6.931)	8.735(5.530-12.167)	0.777(0.394-1.304)
Deaths	Mongolia	Both	All ages	Gallbladder and biliary tract cancer	High body-mass index	Number	4.650(2.671-7.421)	8.689(5.246-14.014)	0.869(0.065-1.848)
Deaths	Tajikistan	Both	All ages	Gallbladder and biliary tract cancer	High body-mass index	Number	0.674(0.376-1.084)	1.039(0.584-1.660)	0.541(-0.059-1.426)
Deaths	Turkmenistan	Both	All ages	Gallbladder and biliary tract cancer	High body-mass index	Number	7.325(4.842-10.552)	4.888(2.988-7.561)	-0.333(-0.516--0.091)
Deaths	Uzbekistan	Both	All ages	Gallbladder and biliary tract cancer	High body-mass index	Number	3.986(2.333-6.476)	16.669(10.801-25.092)	3.182(1.592-5.612)
Deaths	Albania	Both	All ages	Gallbladder and biliary tract cancer	High body-mass index	Number	4.242(2.487-6.484)	9.739(5.274-15.701)	1.296(0.448-2.410)
Deaths	Bosnia and Herzegovina	Both	All ages	Gallbladder and biliary tract cancer	High body-mass index	Number	27.667(16.750-40.702)	32.152(19.451-55.309)	0.162(-0.208-1.104)
Deaths	Bulgaria	Both	All ages	Gallbladder and biliary tract cancer	High body-mass index	Number	29.442(20.080-40.748)	33.973(22.612-50.649)	0.154(-0.052-0.407)
Deaths	Croatia	Both	All ages	Gallbladder and biliary tract cancer	High body-mass index	Number	32.514(21.896-45.014)	46.583(30.772-65.660)	0.433(0.205-0.700)
Deaths	Czechia	Both	All ages	Gallbladder and biliary tract cancer	High body-mass index	Number	179.728(120.168-253.141)	151.680(97.833-217.236)	-0.156(-0.306-0.018)
Deaths	Hungary	Both	All ages	Gallbladder and biliary tract cancer	High body-mass index	Number	176.781(117.284-243.141)	111.775(74.807-155.527)	-0.368(-0.456--0.268)
Deaths	Montenegro	Both	All ages	Gallbladder and biliary tract cancer	High body-mass index	Number	1.436(0.899-2.127)	2.987(1.809-4.543)	1.080(0.491-1.903)
Deaths	North Macedonia	Both	All ages	Gallbladder and biliary tract cancer	High body-mass index	Number	7.815(4.990-11.643)	13.845(8.300-20.737)	0.772(0.382-1.229)
Deaths	Poland	Both	All ages	Gallbladder and biliary tract cancer	High body-mass index	Number	349.646(240.882-476.268)	389.182(259.476-544.585)	0.113(-0.000-0.226)
Deaths	Romania	Both	All ages	Gallbladder and biliary tract cancer	High body-mass index	Number	96.161(66.876-136.162)	100.483(66.436-139.911)	0.045(-0.116-0.205)
Deaths	Serbia	Both	All ages	Gallbladder and biliary tract cancer	High body-mass index	Number	43.933(26.172-66.847)	70.988(42.607-107.282)	0.616(0.109-1.196)
Deaths	Slovakia	Both	All ages	Gallbladder and biliary tract cancer	High body-mass index	Number	56.627(35.522-84.685)	69.821(39.663-109.405)	0.233(-0.117-0.721)
Deaths	Slovenia	Both	All ages	Gallbladder and biliary tract cancer	High body-mass index	Number	16.326(11.007-22.520)	20.530(13.705-28.594)	0.258(0.037-0.495)
Deaths	Colombia	Both	All ages	Gallbladder and biliary tract cancer	High body-mass index	Number	91.188(63.036-125.293)	218.861(144.379-308.675)	1.400(1.011-1.875)
Deaths	Costa Rica	Both	All ages	Gallbladder and biliary tract cancer	High body-mass index	Number	8.434(5.917-11.809)	17.562(11.625-24.516)	1.082(0.795-1.406)
Deaths	El Salvador	Both	All ages	Gallbladder and biliary tract cancer	High body-mass index	Number	12.747(8.111-18.549)	29.369(18.084-45.498)	1.304(0.792-2.111)
Deaths	Guatemala	Both	All ages	Gallbladder and biliary tract cancer	High body-mass index	Number	21.699(15.198-29.904)	31.045(21.106-44.115)	0.431(0.210-0.681)
Deaths	Honduras	Both	All ages	Gallbladder and biliary tract cancer	High body-mass index	Number	6.091(3.769-9.563)	33.686(19.453-52.080)	4.531(2.877-6.504)
Deaths	Mexico	Both	All ages	Gallbladder and biliary tract cancer	High body-mass index	Number	284.283(194.734-390.904)	510.276(334.266-727.262)	0.795(0.560-1.039)
Deaths	Nicaragua	Both	All ages	Gallbladder and biliary tract cancer	High body-mass index	Number	7.135(4.170-10.387)	19.436(12.212-30.389)	1.724(1.030-3.214)
Deaths	Panama	Both	All ages	Gallbladder and biliary tract cancer	High body-mass index	Number	5.736(3.898-7.881)	10.559(6.805-14.924)	0.841(0.438-1.222)
Deaths	Venezuela (Bolivarian Republic of)	Both	All ages	Gallbladder and biliary tract cancer	High body-mass index	Number	53.135(36.269-74.298)	90.686(56.576-135.938)	0.707(0.243-1.206)
Deaths	Angola	Both	All ages	Gallbladder and biliary tract cancer	High body-mass index	Number	0.674(0.393-1.063)	3.868(2.372-6.180)	4.737(2.617-8.246)
Deaths	Central African Republic	Both	All ages	Gallbladder and biliary tract cancer	High body-mass index	Number	0.209(0.116-0.355)	0.600(0.324-1.089)	1.865(0.924-3.320)
Deaths	Congo	Both	All ages	Gallbladder and biliary tract cancer	High body-mass index	Number	0.328(0.177-0.530)	1.335(0.794-2.084)	3.075(1.789-5.653)
Deaths	Democratic Republic of the Congo	Both	All ages	Gallbladder and biliary tract cancer	High body-mass index	Number	2.433(1.413-4.007)	10.587(5.477-17.502)	3.352(1.874-5.329)
Deaths	Equatorial Guinea	Both	All ages	Gallbladder and biliary tract cancer	High body-mass index	Number	0.052(0.030-0.088)	0.254(0.138-0.438)	3.927(1.496-7.263)
Deaths	Gabon	Both	All ages	Gallbladder and biliary tract cancer	High body-mass index	Number	0.278(0.165-0.446)	0.695(0.398-1.125)	1.505(0.674-2.859)
Deaths	China	Both	All ages	Gallbladder and biliary tract cancer	High body-mass index	Number	1023.448(680.585-1448.388)	4053.067(2279.401-6033.809)	2.960(1.877-4.283)
Deaths	Democratic People's Republic of Korea	Both	All ages	Gallbladder and biliary tract cancer	High body-mass index	Number	13.387(7.907-23.301)	38.125(22.068-72.441)	1.848(0.935-2.987)
Deaths	Taiwan (Province of China)	Both	All ages	Gallbladder and biliary tract cancer	High body-mass index	Number	30.765(22.115-40.858)	110.059(76.022-150.576)	2.577(2.101-3.144)
Deaths	Belarus	Both	All ages	Gallbladder and biliary tract cancer	High body-mass index	Number	22.915(15.356-32.545)	40.664(26.822-59.664)	0.775(0.412-1.240)
Deaths	Estonia	Both	All ages	Gallbladder and biliary tract cancer	High body-mass index	Number	6.715(4.446-9.223)	8.700(5.797-12.566)	0.296(0.107-0.522)
Deaths	Latvia	Both	All ages	Gallbladder and biliary tract cancer	High body-mass index	Number	7.094(4.799-9.807)	9.636(6.479-13.817)	0.358(0.163-0.578)
Deaths	Lithuania	Both	All ages	Gallbladder and biliary tract cancer	High body-mass index	Number	12.832(8.835-17.730)	20.719(14.085-29.678)	0.615(0.391-0.860)
Deaths	Republic of Moldova	Both	All ages	Gallbladder and biliary tract cancer	High body-mass index	Number	10.026(6.593-13.432)	10.325(6.770-14.316)	0.030(-0.111-0.205)
Deaths	Russian Federation	Both	All ages	Gallbladder and biliary tract cancer	High body-mass index	Number	443.164(306.778-599.223)	651.610(439.136-897.240)	0.470(0.306-0.617)
Deaths	Ukraine	Both	All ages	Gallbladder and biliary tract cancer	High body-mass index	Number	121.668(72.875-181.813)	148.587(89.605-221.035)	0.221(-0.196-0.797)
Deaths	Burundi	Both	All ages	Gallbladder and biliary tract cancer	High body-mass index	Number	0.991(0.510-1.608)	1.888(1.044-2.978)	0.905(0.162-2.324)
Deaths	Comoros	Both	All ages	Gallbladder and biliary tract cancer	High body-mass index	Number	0.096(0.056-0.154)	0.405(0.228-0.669)	3.215(1.974-5.087)
Deaths	Djibouti	Both	All ages	Gallbladder and biliary tract cancer	High body-mass index	Number	0.042(0.024-0.071)	0.283(0.152-0.500)	5.749(3.570-9.243)
Deaths	Eritrea	Both	All ages	Gallbladder and biliary tract cancer	High body-mass index	Number	0.336(0.192-0.560)	1.357(0.763-2.314)	3.043(1.698-5.299)
Deaths	Ethiopia	Both	All ages	Gallbladder and biliary tract cancer	High body-mass index	Number	17.551(9.650-30.138)	32.425(20.121-50.646)	0.847(0.159-2.304)
Deaths	Kenya	Both	All ages	Gallbladder and biliary tract cancer	High body-mass index	Number	5.131(3.199-8.295)	26.070(15.794-41.085)	4.081(2.778-5.708)
Deaths	Madagascar	Both	All ages	Gallbladder and biliary tract cancer	High body-mass index	Number	1.591(0.985-2.338)	5.208(2.866-8.238)	2.274(1.247-3.799)
Deaths	Malawi	Both	All ages	Gallbladder and biliary tract cancer	High body-mass index	Number	0.506(0.314-0.755)	1.417(0.795-2.285)	1.799(0.968-3.105)
Deaths	Mozambique	Both	All ages	Gallbladder and biliary tract cancer	High body-mass index	Number	2.290(1.303-3.616)	7.974(4.125-13.204)	2.483(1.413-3.969)
Deaths	Rwanda	Both	All ages	Gallbladder and biliary tract cancer	High body-mass index	Number	1.764(1.030-2.695)	4.248(2.403-6.726)	1.409(0.519-3.323)
Deaths	Somalia	Both	All ages	Gallbladder and biliary tract cancer	High body-mass index	Number	0.985(0.561-1.787)	3.492(1.809-6.441)	2.544(1.399-4.281)
Deaths	South Sudan	Both	All ages	Gallbladder and biliary tract cancer	High body-mass index	Number	0.753(0.438-1.234)	1.531(0.885-2.517)	1.034(0.356-2.055)
Deaths	Uganda	Both	All ages	Gallbladder and biliary tract cancer	High body-mass index	Number	2.324(1.416-3.399)	8.489(4.989-13.245)	2.654(1.386-4.542)
Deaths	United Republic of Tanzania	Both	All ages	Gallbladder and biliary tract cancer	High body-mass index	Number	6.250(3.728-9.237)	23.979(13.797-37.280)	2.836(1.720-4.218)
Deaths	Zambia	Both	All ages	Gallbladder and biliary tract cancer	High body-mass index	Number	1.470(0.938-2.132)	6.679(3.743-10.579)	3.543(2.109-5.311)
Deaths	Brunei Darussalam	Both	All ages	Gallbladder and biliary tract cancer	High body-mass index	Number	0.245(0.153-0.364)	0.844(0.523-1.222)	2.450(1.612-3.813)
Deaths	Japan	Both	All ages	Gallbladder and biliary tract cancer	High body-mass index	Number	938.269(653.902-1272.073)	1756.401(1105.447-2507.554)	0.872(0.612-1.105)
Deaths	Republic of Korea	Both	All ages	Gallbladder and biliary tract cancer	High body-mass index	Number	181.693(114.607-277.204)	481.926(285.882-723.954)	1.652(0.794-3.007)
Deaths	Singapore	Both	All ages	Gallbladder and biliary tract cancer	High body-mass index	Number	2.474(1.734-3.356)	8.784(6.049-11.911)	2.550(1.939-3.222)
Deaths	Canada	Both	All ages	Gallbladder and biliary tract cancer	High body-mass index	Number	92.580(62.335-127.825)	125.034(82.638-179.072)	0.351(0.210-0.511)
Deaths	Greenland	Both	All ages	Gallbladder and biliary tract cancer	High body-mass index	Number	0.175(0.100-0.257)	0.181(0.109-0.276)	0.037(-0.223-0.526)
Deaths	United States of America	Both	All ages	Gallbladder and biliary tract cancer	High body-mass index	Number	649.612(436.515-909.980)	1031.561(690.611-1397.688)	0.588(0.472-0.681)
Deaths	Afghanistan	Both	All ages	Gallbladder and biliary tract cancer	High body-mass index	Number	10.999(3.464-23.331)	22.559(8.886-40.019)	1.051(0.310-2.205)
Deaths	Algeria	Both	All ages	Gallbladder and biliary tract cancer	High body-mass index	Number	50.596(30.645-73.015)	184.704(112.991-285.879)	2.651(1.837-3.737)
Deaths	Bahrain	Both	All ages	Gallbladder and biliary tract cancer	High body-mass index	Number	0.240(0.149-0.359)	1.307(0.766-2.054)	4.437(2.772-6.782)
Deaths	Egypt	Both	All ages	Gallbladder and biliary tract cancer	High body-mass index	Number	41.802(27.360-67.423)	184.299(112.534-270.508)	3.409(1.962-4.937)
Deaths	Iran (Islamic Republic of)	Both	All ages	Gallbladder and biliary tract cancer	High body-mass index	Number	13.921(8.393-20.526)	108.229(55.750-154.146)	6.775(3.664-9.390)
Deaths	Iraq	Both	All ages	Gallbladder and biliary tract cancer	High body-mass index	Number	13.375(8.287-19.880)	43.656(26.193-66.009)	2.264(1.249-3.553)
Deaths	Jordan	Both	All ages	Gallbladder and biliary tract cancer	High body-mass index	Number	3.910(2.376-5.822)	18.957(11.029-29.425)	3.848(2.301-6.333)
Deaths	Kuwait	Both	All ages	Gallbladder and biliary tract cancer	High body-mass index	Number	1.541(1.022-2.096)	6.709(4.402-9.408)	3.354(2.571-4.228)
Deaths	Lebanon	Both	All ages	Gallbladder and biliary tract cancer	High body-mass index	Number	5.706(3.030-8.885)	17.551(9.964-26.539)	2.076(1.117-4.071)
Deaths	Libya	Both	All ages	Gallbladder and biliary tract cancer	High body-mass index	Number	9.266(5.370-14.376)	40.327(24.212-60.733)	3.352(2.084-5.131)
Deaths	Morocco	Both	All ages	Gallbladder and biliary tract cancer	High body-mass index	Number	11.359(6.509-16.574)	38.364(21.130-59.350)	2.377(1.524-3.457)
Deaths	Oman	Both	All ages	Gallbladder and biliary tract cancer	High body-mass index	Number	0.657(0.386-1.005)	2.404(1.468-3.558)	2.661(1.562-4.304)
Deaths	Palestine	Both	All ages	Gallbladder and biliary tract cancer	High body-mass index	Number	2.159(1.253-3.295)	6.239(3.689-8.987)	1.890(1.122-3.037)
Deaths	Qatar	Both	All ages	Gallbladder and biliary tract cancer	High body-mass index	Number	0.288(0.172-0.440)	2.141(1.173-3.604)	6.435(4.188-9.655)
Deaths	Saudi Arabia	Both	All ages	Gallbladder and biliary tract cancer	High body-mass index	Number	13.444(7.809-23.838)	66.256(39.729-103.150)	3.928(2.603-6.043)
Deaths	Sudan	Both	All ages	Gallbladder and biliary tract cancer	High body-mass index	Number	9.563(4.430-20.840)	30.421(17.200-48.530)	2.181(0.624-5.069)
Deaths	Syrian Arab Republic	Both	All ages	Gallbladder and biliary tract cancer	High body-mass index	Number	0.577(0.346-0.887)	2.414(1.288-3.563)	3.181(1.604-5.330)
Deaths	Tunisia	Both	All ages	Gallbladder and biliary tract cancer	High body-mass index	Number	12.545(7.311-18.547)	48.280(28.144-77.399)	2.849(1.661-4.504)
Deaths	United Arab Emirates	Both	All ages	Gallbladder and biliary tract cancer	High body-mass index	Number	2.689(1.396-4.209)	21.834(13.300-34.643)	7.119(5.032-12.715)
Deaths	Yemen	Both	All ages	Gallbladder and biliary tract cancer	High body-mass index	Number	3.338(1.743-6.260)	17.011(9.362-27.109)	4.096(1.985-7.493)
Deaths	American Samoa	Both	All ages	Gallbladder and biliary tract cancer	High body-mass index	Number	0.027(0.017-0.040)	0.054(0.034-0.086)	1.002(0.472-1.715)
Deaths	Cook Islands	Both	All ages	Gallbladder and biliary tract cancer	High body-mass index	Number	0.017(0.009-0.025)	0.026(0.014-0.041)	0.560(-0.139-2.318)
Deaths	Fiji	Both	All ages	Gallbladder and biliary tract cancer	High body-mass index	Number	0.518(0.329-0.757)	1.632(0.940-2.432)	2.150(1.149-3.475)
Deaths	Guam	Both	All ages	Gallbladder and biliary tract cancer	High body-mass index	Number	0.049(0.031-0.071)	0.099(0.062-0.149)	1.031(0.672-1.477)
Deaths	Kiribati	Both	All ages	Gallbladder and biliary tract cancer	High body-mass index	Number	0.033(0.016-0.050)	0.085(0.039-0.133)	1.612(0.923-2.664)
Deaths	Marshall Islands	Both	All ages	Gallbladder and biliary tract cancer	High body-mass index	Number	0.019(0.010-0.029)	0.044(0.024-0.070)	1.317(0.666-2.070)
Deaths	Micronesia (Federated States of)	Both	All ages	Gallbladder and biliary tract cancer	High body-mass index	Number	0.064(0.035-0.100)	0.098(0.056-0.152)	0.525(0.097-1.186)
Deaths	Nauru	Both	All ages	Gallbladder and biliary tract cancer	High body-mass index	Number	0.009(0.004-0.015)	0.011(0.006-0.018)	0.295(-0.050-0.824)
Deaths	Niue	Both	All ages	Gallbladder and biliary tract cancer	High body-mass index	Number	0.002(0.001-0.004)	0.003(0.002-0.004)	0.079(-0.199-0.410)
Deaths	Northern Mariana Islands	Both	All ages	Gallbladder and biliary tract cancer	High body-mass index	Number	0.012(0.007-0.022)	0.042(0.026-0.074)	2.563(1.652-3.751)
Deaths	Palau	Both	All ages	Gallbladder and biliary tract cancer	High body-mass index	Number	0.007(0.004-0.012)	0.019(0.011-0.030)	1.618(0.876-2.626)
Deaths	Papua New Guinea	Both	All ages	Gallbladder and biliary tract cancer	High body-mass index	Number	0.886(0.432-1.440)	2.396(1.357-3.937)	1.706(0.876-3.241)
Deaths	Samoa	Both	All ages	Gallbladder and biliary tract cancer	High body-mass index	Number	0.106(0.060-0.156)	0.191(0.115-0.276)	0.805(0.345-1.426)
Deaths	Solomon Islands	Both	All ages	Gallbladder and biliary tract cancer	High body-mass index	Number	0.097(0.041-0.165)	0.287(0.160-0.456)	1.974(1.015-3.825)
Deaths	Tokelau	Both	All ages	Gallbladder and biliary tract cancer	High body-mass index	Number	0.001(0.001-0.002)	0.002(0.001-0.002)	0.088(-0.173-0.484)
Deaths	Tonga	Both	All ages	Gallbladder and biliary tract cancer	High body-mass index	Number	0.056(0.032-0.084)	0.087(0.051-0.131)	0.564(0.134-1.097)
Deaths	Tuvalu	Both	All ages	Gallbladder and biliary tract cancer	High body-mass index	Number	0.007(0.004-0.011)	0.012(0.007-0.017)	0.580(0.209-1.177)
Deaths	Vanuatu	Both	All ages	Gallbladder and biliary tract cancer	High body-mass index	Number	0.037(0.020-0.059)	0.122(0.074-0.188)	2.258(1.390-3.418)
Deaths	Bangladesh	Both	All ages	Gallbladder and biliary tract cancer	High body-mass index	Number	24.733(15.352-39.306)	145.963(82.867-238.850)	4.902(2.794-8.623)
Deaths	Bhutan	Both	All ages	Gallbladder and biliary tract cancer	High body-mass index	Number	0.407(0.218-0.709)	1.461(0.878-2.334)	2.588(1.326-4.805)
Deaths	India	Both	All ages	Gallbladder and biliary tract cancer	High body-mass index	Number	265.232(175.715-383.357)	1805.287(1068.673-2508.295)	5.806(3.677-7.608)
Deaths	Nepal	Both	All ages	Gallbladder and biliary tract cancer	High body-mass index	Number	5.824(3.425-10.299)	29.823(18.929-46.532)	4.120(2.381-6.858)
Deaths	Pakistan	Both	All ages	Gallbladder and biliary tract cancer	High body-mass index	Number	106.814(67.763-158.390)	426.360(265.618-641.476)	2.992(1.921-4.405)
Deaths	Cambodia	Both	All ages	Gallbladder and biliary tract cancer	High body-mass index	Number	1.929(1.054-3.406)	6.961(3.920-15.293)	2.609(0.921-4.869)
Deaths	Indonesia	Both	All ages	Gallbladder and biliary tract cancer	High body-mass index	Number	31.633(18.682-56.656)	114.802(68.250-237.874)	2.629(1.614-4.174)
Deaths	Lao People's Democratic Republic	Both	All ages	Gallbladder and biliary tract cancer	High body-mass index	Number	1.015(0.489-1.741)	2.594(1.428-5.455)	1.554(0.400-3.429)
Deaths	Malaysia	Both	All ages	Gallbladder and biliary tract cancer	High body-mass index	Number	9.049(4.897-12.552)	34.958(20.073-49.340)	2.863(2.064-4.101)
Deaths	Maldives	Both	All ages	Gallbladder and biliary tract cancer	High body-mass index	Number	0.061(0.028-0.095)	0.165(0.099-0.248)	1.721(0.673-5.152)
Deaths	Mauritius	Both	All ages	Gallbladder and biliary tract cancer	High body-mass index	Number	1.034(0.750-1.406)	1.877(1.348-2.588)	0.816(0.582-1.040)
Deaths	Myanmar	Both	All ages	Gallbladder and biliary tract cancer	High body-mass index	Number	11.184(6.007-20.077)	22.476(12.839-47.570)	1.010(0.149-2.344)
Deaths	Philippines	Both	All ages	Gallbladder and biliary tract cancer	High body-mass index	Number	8.304(5.192-12.998)	37.075(23.479-61.280)	3.465(2.525-4.884)
Deaths	Seychelles	Both	All ages	Gallbladder and biliary tract cancer	High body-mass index	Number	0.093(0.054-0.133)	0.154(0.098-0.238)	0.658(0.251-1.845)
Deaths	Sri Lanka	Both	All ages	Gallbladder and biliary tract cancer	High body-mass index	Number	14.300(5.559-21.851)	17.895(9.483-33.323)	0.251(-0.355-3.218)
Deaths	Thailand	Both	All ages	Gallbladder and biliary tract cancer	High body-mass index	Number	124.044(74.433-178.509)	678.061(352.206-1028.110)	4.466(2.733-7.062)
Deaths	Timor-Leste	Both	All ages	Gallbladder and biliary tract cancer	High body-mass index	Number	0.060(0.033-0.104)	0.219(0.124-0.481)	2.665(1.376-4.709)
Deaths	Viet Nam	Both	All ages	Gallbladder and biliary tract cancer	High body-mass index	Number	10.979(6.943-16.883)	51.752(30.386-82.813)	3.714(1.905-6.135)
Deaths	Uruguay	Both	All ages	Gallbladder and biliary tract cancer	High body-mass index	Number	31.812(21.469-44.503)	38.167(25.558-53.044)	0.200(0.044-0.346)
Deaths	Argentina	Both	All ages	Gallbladder and biliary tract cancer	High body-mass index	Number	302.316(204.320-415.572)	333.146(223.866-459.190)	0.102(0.004-0.222)
Deaths	Chile	Both	All ages	Gallbladder and biliary tract cancer	High body-mass index	Number	272.102(183.198-378.347)	383.886(260.386-540.372)	0.411(0.284-0.564)
Deaths	Botswana	Both	All ages	Gallbladder and biliary tract cancer	High body-mass index	Number	0.337(0.189-0.568)	1.386(0.747-2.368)	3.110(1.600-5.885)
Deaths	Eswatini	Both	All ages	Gallbladder and biliary tract cancer	High body-mass index	Number	0.281(0.167-0.465)	1.066(0.575-1.715)	2.795(1.466-4.764)
Deaths	Lesotho	Both	All ages	Gallbladder and biliary tract cancer	High body-mass index	Number	0.508(0.279-0.917)	1.667(0.930-2.771)	2.279(0.758-4.195)
Deaths	Namibia	Both	All ages	Gallbladder and biliary tract cancer	High body-mass index	Number	0.279(0.166-0.419)	1.050(0.601-1.679)	2.765(1.430-4.591)
Deaths	South Africa	Both	All ages	Gallbladder and biliary tract cancer	High body-mass index	Number	19.611(11.734-29.203)	71.099(42.529-101.241)	2.626(1.837-3.325)
Deaths	Zimbabwe	Both	All ages	Gallbladder and biliary tract cancer	High body-mass index	Number	2.957(1.782-4.290)	11.067(6.284-17.082)	2.743(1.412-4.428)
Deaths	Brazil	Both	All ages	Gallbladder and biliary tract cancer	High body-mass index	Number	347.758(238.387-480.335)	942.887(635.824-1299.591)	1.711(1.509-1.916)
Deaths	Paraguay	Both	All ages	Gallbladder and biliary tract cancer	High body-mass index	Number	5.446(3.356-8.210)	17.934(10.703-27.617)	2.293(1.381-3.600)
Deaths	Andorra	Both	All ages	Gallbladder and biliary tract cancer	High body-mass index	Number	0.195(0.113-0.310)	0.401(0.233-0.651)	1.055(0.340-2.090)
Deaths	Austria	Both	All ages	Gallbladder and biliary tract cancer	High body-mass index	Number	68.730(46.764-94.667)	47.928(32.453-68.087)	-0.303(-0.381--0.215)
Deaths	Belgium	Both	All ages	Gallbladder and biliary tract cancer	High body-mass index	Number	34.070(22.957-46.815)	31.327(21.145-43.469)	-0.081(-0.185-0.035)
Deaths	Cyprus	Both	All ages	Gallbladder and biliary tract cancer	High body-mass index	Number	2.120(1.380-3.083)	4.063(2.528-6.233)	0.916(0.424-1.741)
Deaths	Denmark	Both	All ages	Gallbladder and biliary tract cancer	High body-mass index	Number	13.600(8.992-18.466)	17.646(11.998-24.077)	0.298(0.174-0.455)
Deaths	Finland	Both	All ages	Gallbladder and biliary tract cancer	High body-mass index	Number	30.242(20.637-42.358)	39.293(25.986-56.149)	0.299(0.138-0.479)
Deaths	France	Both	All ages	Gallbladder and biliary tract cancer	High body-mass index	Number	230.678(159.214-307.525)	221.011(141.589-306.903)	-0.042(-0.155-0.084)
Deaths	Germany	Both	All ages	Gallbladder and biliary tract cancer	High body-mass index	Number	921.958(606.354-1287.213)	664.470(442.709-932.857)	-0.279(-0.352--0.209)
Deaths	Greece	Both	All ages	Gallbladder and biliary tract cancer	High body-mass index	Number	35.727(24.586-48.800)	57.039(37.359-81.022)	0.597(0.427-0.765)
Deaths	Iceland	Both	All ages	Gallbladder and biliary tract cancer	High body-mass index	Number	0.688(0.469-0.968)	0.931(0.614-1.340)	0.354(0.168-0.545)
Deaths	Ireland	Both	All ages	Gallbladder and biliary tract cancer	High body-mass index	Number	9.140(6.188-12.579)	9.633(6.304-13.532)	0.054(-0.074-0.206)
Deaths	Israel	Both	All ages	Gallbladder and biliary tract cancer	High body-mass index	Number	12.574(8.524-17.407)	16.486(10.896-23.052)	0.311(0.150-0.513)
Deaths	Italy	Both	All ages	Gallbladder and biliary tract cancer	High body-mass index	Number	385.637(266.325-521.638)	581.533(375.074-824.165)	0.508(0.358-0.640)
Deaths	Luxembourg	Both	All ages	Gallbladder and biliary tract cancer	High body-mass index	Number	1.572(1.078-2.153)	1.715(1.184-2.435)	0.091(-0.051-0.248)
Deaths	Malta	Both	All ages	Gallbladder and biliary tract cancer	High body-mass index	Number	0.671(0.462-0.914)	1.129(0.757-1.566)	0.682(0.450-0.935)
Deaths	Monaco	Both	All ages	Gallbladder and biliary tract cancer	High body-mass index	Number	0.076(0.045-0.118)	0.103(0.063-0.161)	0.356(0.009-0.962)
Deaths	Netherlands	Both	All ages	Gallbladder and biliary tract cancer	High body-mass index	Number	65.233(45.124-90.295)	74.481(50.333-103.924)	0.142(0.016-0.261)
Deaths	Norway	Both	All ages	Gallbladder and biliary tract cancer	High body-mass index	Number	11.926(8.204-16.352)	13.403(9.028-18.626)	0.124(0.035-0.226)
Deaths	Portugal	Both	All ages	Gallbladder and biliary tract cancer	High body-mass index	Number	40.805(27.839-56.485)	55.917(36.944-78.370)	0.370(0.220-0.542)
Deaths	San Marino	Both	All ages	Gallbladder and biliary tract cancer	High body-mass index	Number	0.140(0.090-0.211)	0.168(0.092-0.266)	0.193(-0.201-0.683)
Deaths	Spain	Both	All ages	Gallbladder and biliary tract cancer	High body-mass index	Number	213.951(146.221-299.087)	252.988(163.003-355.078)	0.182(0.049-0.315)
Deaths	Sweden	Both	All ages	Gallbladder and biliary tract cancer	High body-mass index	Number	84.867(58.863-118.615)	83.955(55.559-117.996)	-0.011(-0.128-0.120)
Deaths	Switzerland	Both	All ages	Gallbladder and biliary tract cancer	High body-mass index	Number	16.823(11.722-22.718)	27.327(18.761-38.396)	0.624(0.427-0.852)
Deaths	United Kingdom	Both	All ages	Gallbladder and biliary tract cancer	High body-mass index	Number	155.867(106.010-215.605)	245.695(161.581-344.271)	0.576(0.480-0.649)
Deaths	Benin	Both	All ages	Gallbladder and biliary tract cancer	High body-mass index	Number	0.062(0.040-0.092)	0.230(0.114-0.357)	2.705(1.095-4.323)
Deaths	Burkina Faso	Both	All ages	Gallbladder and biliary tract cancer	High body-mass index	Number	0.074(0.045-0.106)	0.220(0.111-0.329)	1.964(0.908-3.040)
Deaths	Cabo Verde	Both	All ages	Gallbladder and biliary tract cancer	High body-mass index	Number	0.024(0.014-0.049)	0.205(0.076-0.330)	7.544(1.591-13.626)
Deaths	Cameroon	Both	All ages	Gallbladder and biliary tract cancer	High body-mass index	Number	0.227(0.141-0.341)	1.016(0.484-1.677)	3.472(1.513-5.577)
Deaths	Chad	Both	All ages	Gallbladder and biliary tract cancer	High body-mass index	Number	0.056(0.033-0.090)	0.196(0.109-0.306)	2.514(1.138-4.248)
Deaths	Gambia	Both	All ages	Gallbladder and biliary tract cancer	High body-mass index	Number	0.000(0.000-0.000)	0.000(0.000-0.000)	3.105(1.931-4.628)
Deaths	Ghana	Both	All ages	Gallbladder and biliary tract cancer	High body-mass index	Number	0.143(0.086-0.212)	0.917(0.472-1.376)	5.427(3.001-8.562)
Deaths	Guinea	Both	All ages	Gallbladder and biliary tract cancer	High body-mass index	Number	0.080(0.049-0.128)	0.223(0.116-0.358)	1.782(0.589-3.348)
Deaths	Guinea-Bissau	Both	All ages	Gallbladder and biliary tract cancer	High body-mass index	Number	0.013(0.007-0.021)	0.040(0.023-0.062)	1.950(0.992-3.308)
Deaths	Liberia	Both	All ages	Gallbladder and biliary tract cancer	High body-mass index	Number	0.045(0.028-0.067)	0.123(0.063-0.199)	1.728(0.701-3.307)
Deaths	Mali	Both	All ages	Gallbladder and biliary tract cancer	High body-mass index	Number	0.555(0.355-0.887)	1.500(0.888-2.502)	1.701(0.897-2.774)
Deaths	Mauritania	Both	All ages	Gallbladder and biliary tract cancer	High body-mass index	Number	0.046(0.029-0.069)	0.140(0.073-0.217)	2.008(0.756-3.580)
Deaths	Niger	Both	All ages	Gallbladder and biliary tract cancer	High body-mass index	Number	0.055(0.033-0.082)	0.228(0.115-0.370)	3.176(1.624-5.219)
Deaths	Nigeria	Both	All ages	Gallbladder and biliary tract cancer	High body-mass index	Number	1.316(0.849-1.986)	4.894(2.735-7.456)	2.719(1.462-4.542)
Deaths	Sao Tome and Principe	Both	All ages	Gallbladder and biliary tract cancer	High body-mass index	Number	0.090(0.054-0.135)	0.232(0.133-0.350)	1.566(0.881-2.502)
Deaths	Senegal	Both	All ages	Gallbladder and biliary tract cancer	High body-mass index	Number	0.091(0.058-0.134)	0.357(0.193-0.574)	2.922(1.648-4.603)
Deaths	Sierra Leone	Both	All ages	Gallbladder and biliary tract cancer	High body-mass index	Number	0.049(0.029-0.074)	0.158(0.077-0.250)	2.260(0.989-3.870)
Deaths	Togo	Both	All ages	Gallbladder and biliary tract cancer	High body-mass index	Number	0.033(0.020-0.049)	0.192(0.096-0.317)	4.787(2.569-7.431)
Deaths	T眉rkiye	Both	All ages	Gallbladder and biliary tract cancer	High body-mass index	Number	103.120(63.995-151.921)	248.225(154.506-371.914)	1.407(0.784-2.350)
Deaths	C么te d'Ivoire	Both	All ages	Gallbladder and biliary tract cancer	High body-mass index	Number	0.119(0.072-0.177)	0.578(0.281-0.883)	3.833(2.117-5.976)
