# Supplementary material for: An analysis of the global burden of gallbladder and biliary tract cancer attributable to high BMI in 204 countries and territories: 1990–2021
Source: Front Nutr. 2024 Dec 16;11:1521770. doi: 10.3389/fnut.2024.1521770 (PMC11729382; doi:10.3389/fnut.2024.1521770)
Supplement: Supplementary file 2 [file Table_2.xlsx]

## Sheet: Sheet1
measure_name	location_name	sex_name	age_name	cause_name	rei_name	metric_name	1990	2021	PC	EAPCs
Deaths	Bolivia (Plurinational State of)	Both	Age-standardized	Gallbladder and biliary tract cancer	High body-mass index	Rate	0.823(0.443-1.293)	0.865(0.486-1.365)	0.051(-0.231-0.495)	0.07(-0.01,0.16)
Deaths	Ecuador	Both	Age-standardized	Gallbladder and biliary tract cancer	High body-mass index	Rate	0.619(0.420-0.843)	0.550(0.355-0.777)	-0.112(-0.323-0.141)	-0.24(-0.41,-0.07)
Deaths	Peru	Both	Age-standardized	Gallbladder and biliary tract cancer	High body-mass index	Rate	0.550(0.342-0.815)	0.619(0.368-0.958)	0.126(-0.181-0.470)	-0.03(-0.31,0.26)
Deaths	Australia	Both	Age-standardized	Gallbladder and biliary tract cancer	High body-mass index	Rate	0.234(0.161-0.325)	0.182(0.122-0.253)	-0.222(-0.302--0.142)	-0.98(-1.09,-0.88)
Deaths	New Zealand	Both	Age-standardized	Gallbladder and biliary tract cancer	High body-mass index	Rate	0.222(0.153-0.303)	0.279(0.183-0.393)	0.259(0.101-0.386)	0.59(0.10,1.09)
Deaths	Antigua and Barbuda	Both	Age-standardized	Gallbladder and biliary tract cancer	High body-mass index	Rate	0.265(0.181-0.366)	0.174(0.118-0.235)	-0.342(-0.423--0.255)	-1.70(-1.99,-1.40)
Deaths	Bahamas	Both	Age-standardized	Gallbladder and biliary tract cancer	High body-mass index	Rate	0.327(0.223-0.456)	0.265(0.169-0.380)	-0.190(-0.375-0.039)	-0.94(-1.11,-0.77)
Deaths	Barbados	Both	Age-standardized	Gallbladder and biliary tract cancer	High body-mass index	Rate	0.253(0.170-0.350)	0.237(0.153-0.345)	-0.062(-0.296-0.190)	-0.21(-0.36,-0.05)
Deaths	Belize	Both	Age-standardized	Gallbladder and biliary tract cancer	High body-mass index	Rate	0.270(0.182-0.376)	0.201(0.137-0.267)	-0.256(-0.401--0.085)	-1.35(-1.76,-0.94)
Deaths	Bermuda	Both	Age-standardized	Gallbladder and biliary tract cancer	High body-mass index	Rate	0.247(0.155-0.358)	0.113(0.075-0.164)	-0.541(-0.639--0.376)	-2.99(-3.21,-2.77)
Deaths	Cuba	Both	Age-standardized	Gallbladder and biliary tract cancer	High body-mass index	Rate	0.176(0.125-0.236)	0.135(0.093-0.192)	-0.233(-0.361--0.098)	-1.15(-1.32,-0.99)
Deaths	Dominica	Both	Age-standardized	Gallbladder and biliary tract cancer	High body-mass index	Rate	0.347(0.209-0.532)	0.344(0.222-0.497)	-0.009(-0.306-0.307)	-0.22(-0.31,-0.13)
Deaths	Dominican Republic	Both	Age-standardized	Gallbladder and biliary tract cancer	High body-mass index	Rate	0.105(0.059-0.157)	0.115(0.073-0.179)	0.087(-0.216-0.786)	0.70(0.51,0.89)
Deaths	Grenada	Both	Age-standardized	Gallbladder and biliary tract cancer	High body-mass index	Rate	0.217(0.136-0.304)	0.203(0.137-0.287)	-0.064(-0.242-0.210)	-0.22(-0.37,-0.07)
Deaths	Guyana	Both	Age-standardized	Gallbladder and biliary tract cancer	High body-mass index	Rate	0.189(0.126-0.265)	0.162(0.106-0.232)	-0.146(-0.355-0.142)	-0.62(-0.84,-0.40)
Deaths	Haiti	Both	Age-standardized	Gallbladder and biliary tract cancer	High body-mass index	Rate	0.106(0.054-0.171)	0.118(0.064-0.193)	0.115(-0.220-0.650)	0.49(0.40,0.58)
Deaths	Jamaica	Both	Age-standardized	Gallbladder and biliary tract cancer	High body-mass index	Rate	0.175(0.120-0.242)	0.182(0.117-0.261)	0.040(-0.238-0.391)	-0.07(-0.34,0.21)
Deaths	Puerto Rico	Both	Age-standardized	Gallbladder and biliary tract cancer	High body-mass index	Rate	0.219(0.147-0.303)	0.125(0.083-0.172)	-0.430(-0.547--0.306)	-2.37(-2.57,-2.17)
Deaths	Saint Kitts and Nevis	Both	Age-standardized	Gallbladder and biliary tract cancer	High body-mass index	Rate	0.276(0.174-0.388)	0.171(0.114-0.238)	-0.378(-0.488--0.227)	-1.54(-1.71,-1.37)
Deaths	Saint Lucia	Both	Age-standardized	Gallbladder and biliary tract cancer	High body-mass index	Rate	0.182(0.122-0.254)	0.117(0.076-0.168)	-0.358(-0.487--0.200)	-2.09(-2.43,-1.74)
Deaths	Saint Vincent and the Grenadines	Both	Age-standardized	Gallbladder and biliary tract cancer	High body-mass index	Rate	0.160(0.115-0.223)	0.111(0.077-0.155)	-0.304(-0.403--0.171)	-1.46(-1.71,-1.20)
Deaths	Suriname	Both	Age-standardized	Gallbladder and biliary tract cancer	High body-mass index	Rate	0.127(0.078-0.180)	0.119(0.073-0.184)	-0.059(-0.327-0.306)	-0.16(-0.31,-0.00)
Deaths	Trinidad and Tobago	Both	Age-standardized	Gallbladder and biliary tract cancer	High body-mass index	Rate	0.271(0.187-0.370)	0.174(0.112-0.251)	-0.359(-0.513--0.186)	-1.97(-2.32,-1.61)
Deaths	United States Virgin Islands	Both	Age-standardized	Gallbladder and biliary tract cancer	High body-mass index	Rate	0.343(0.190-0.511)	0.170(0.102-0.264)	-0.506(-0.655--0.223)	-2.56(-2.82,-2.30)
Deaths	Armenia	Both	Age-standardized	Gallbladder and biliary tract cancer	High body-mass index	Rate	0.124(0.080-0.178)	0.284(0.186-0.397)	1.294(0.741-2.031)	3.27(2.39,4.16)
Deaths	Azerbaijan	Both	Age-standardized	Gallbladder and biliary tract cancer	High body-mass index	Rate	0.126(0.071-0.203)	0.119(0.060-0.197)	-0.060(-0.500-0.493)	-0.27(-0.41,-0.14)
Deaths	Georgia	Both	Age-standardized	Gallbladder and biliary tract cancer	High body-mass index	Rate	0.273(0.173-0.395)	0.244(0.161-0.357)	-0.108(-0.336-0.268)	-1.19(-2.41,0.04)
Deaths	Kazakhstan	Both	Age-standardized	Gallbladder and biliary tract cancer	High body-mass index	Rate	0.193(0.125-0.286)	0.193(0.132-0.270)	0.000(-0.290-0.338)	-0.38(-0.63,-0.14)
Deaths	Kyrgyzstan	Both	Age-standardized	Gallbladder and biliary tract cancer	High body-mass index	Rate	0.170(0.114-0.240)	0.189(0.120-0.265)	0.114(-0.131-0.437)	-1.83(-3.05,-0.59)
Deaths	Mongolia	Both	Age-standardized	Gallbladder and biliary tract cancer	High body-mass index	Rate	0.439(0.255-0.711)	0.392(0.236-0.645)	-0.106(-0.488-0.381)	-0.62(-0.83,-0.40)
Deaths	Tajikistan	Both	Age-standardized	Gallbladder and biliary tract cancer	High body-mass index	Rate	0.026(0.014-0.043)	0.019(0.011-0.031)	-0.261(-0.552-0.202)	-1.25(-1.44,-1.06)
Deaths	Turkmenistan	Both	Age-standardized	Gallbladder and biliary tract cancer	High body-mass index	Rate	0.391(0.259-0.562)	0.123(0.076-0.188)	-0.687(-0.771--0.577)	-4.90(-6.17,-3.61)
Deaths	Uzbekistan	Both	Age-standardized	Gallbladder and biliary tract cancer	High body-mass index	Rate	0.036(0.021-0.059)	0.065(0.043-0.098)	0.808(0.107-1.903)	1.94(1.33,2.55)
Deaths	Albania	Both	Age-standardized	Gallbladder and biliary tract cancer	High body-mass index	Rate	0.230(0.134-0.348)	0.221(0.120-0.357)	-0.039(-0.391-0.437)	0.22(0.05,0.39)
Deaths	Bosnia and Herzegovina	Both	Age-standardized	Gallbladder and biliary tract cancer	High body-mass index	Rate	0.709(0.431-1.033)	0.500(0.302-0.857)	-0.294(-0.523-0.254)	-1.62(-1.88,-1.37)
Deaths	Bulgaria	Both	Age-standardized	Gallbladder and biliary tract cancer	High body-mass index	Rate	0.251(0.173-0.349)	0.230(0.154-0.344)	-0.083(-0.246-0.106)	-0.21(-0.47,0.05)
Deaths	Croatia	Both	Age-standardized	Gallbladder and biliary tract cancer	High body-mass index	Rate	0.566(0.383-0.786)	0.483(0.320-0.682)	-0.148(-0.278-0.012)	-0.57(-0.69,-0.46)
Deaths	Czechia	Both	Age-standardized	Gallbladder and biliary tract cancer	High body-mass index	Rate	1.272(0.850-1.788)	0.663(0.427-0.946)	-0.479(-0.569--0.374)	-2.38(-2.48,-2.29)
Deaths	Hungary	Both	Age-standardized	Gallbladder and biliary tract cancer	High body-mass index	Rate	1.191(0.793-1.628)	0.554(0.370-0.772)	-0.535(-0.600--0.463)	-2.66(-2.78,-2.55)
Deaths	Montenegro	Both	Age-standardized	Gallbladder and biliary tract cancer	High body-mass index	Rate	0.235(0.148-0.350)	0.310(0.188-0.471)	0.317(-0.061-0.847)	0.86(0.69,1.03)
Deaths	North Macedonia	Both	Age-standardized	Gallbladder and biliary tract cancer	High body-mass index	Rate	0.438(0.279-0.652)	0.448(0.270-0.666)	0.022(-0.199-0.283)	-0.20(-0.45,0.06)
Deaths	Poland	Both	Age-standardized	Gallbladder and biliary tract cancer	High body-mass index	Rate	0.804(0.552-1.095)	0.520(0.347-0.726)	-0.353(-0.419--0.288)	-1.76(-1.91,-1.61)
Deaths	Romania	Both	Age-standardized	Gallbladder and biliary tract cancer	High body-mass index	Rate	0.346(0.240-0.486)	0.264(0.174-0.367)	-0.237(-0.356--0.123)	-0.69(-0.95,-0.43)
Deaths	Serbia	Both	Age-standardized	Gallbladder and biliary tract cancer	High body-mass index	Rate	0.436(0.263-0.664)	0.412(0.247-0.620)	-0.057(-0.348-0.282)	-0.58(-0.76,-0.41)
Deaths	Slovakia	Both	Age-standardized	Gallbladder and biliary tract cancer	High body-mass index	Rate	0.938(0.589-1.404)	0.713(0.410-1.116)	-0.240(-0.454-0.051)	-0.97(-1.06,-0.89)
Deaths	Slovenia	Both	Age-standardized	Gallbladder and biliary tract cancer	High body-mass index	Rate	0.654(0.442-0.903)	0.427(0.286-0.597)	-0.347(-0.462--0.218)	-1.66(-1.81,-1.51)
Deaths	Colombia	Both	Age-standardized	Gallbladder and biliary tract cancer	High body-mass index	Rate	0.540(0.375-0.738)	0.397(0.261-0.559)	-0.266(-0.385--0.118)	-1.18(-1.40,-0.95)
Deaths	Costa Rica	Both	Age-standardized	Gallbladder and biliary tract cancer	High body-mass index	Rate	0.498(0.349-0.696)	0.318(0.211-0.444)	-0.361(-0.450--0.263)	-2.19(-2.52,-1.86)
Deaths	El Salvador	Both	Age-standardized	Gallbladder and biliary tract cancer	High body-mass index	Rate	0.436(0.278-0.634)	0.474(0.292-0.733)	0.088(-0.160-0.470)	-0.07(-0.26,0.12)
Deaths	Guatemala	Both	Age-standardized	Gallbladder and biliary tract cancer	High body-mass index	Rate	0.685(0.482-0.944)	0.289(0.197-0.412)	-0.578(-0.642--0.506)	-3.65(-3.98,-3.31)
Deaths	Honduras	Both	Age-standardized	Gallbladder and biliary tract cancer	High body-mass index	Rate	0.306(0.189-0.475)	0.548(0.320-0.841)	0.790(0.243-1.412)	1.95(1.76,2.13)
Deaths	Mexico	Both	Age-standardized	Gallbladder and biliary tract cancer	High body-mass index	Rate	0.703(0.481-0.966)	0.407(0.268-0.581)	-0.421(-0.497--0.343)	-2.17(-2.37,-1.97)
Deaths	Nicaragua	Both	Age-standardized	Gallbladder and biliary tract cancer	High body-mass index	Rate	0.483(0.283-0.703)	0.408(0.256-0.638)	-0.154(-0.370-0.309)	-0.58(-0.71,-0.46)
Deaths	Panama	Both	Age-standardized	Gallbladder and biliary tract cancer	High body-mass index	Rate	0.404(0.275-0.556)	0.238(0.153-0.337)	-0.410(-0.542--0.289)	-1.72(-1.89,-1.55)
Deaths	Venezuela (Bolivarian Republic of)	Both	Age-standardized	Gallbladder and biliary tract cancer	High body-mass index	Rate	0.575(0.392-0.807)	0.307(0.191-0.458)	-0.467(-0.609--0.315)	-2.35(-2.74,-1.96)
Deaths	Angola	Both	Age-standardized	Gallbladder and biliary tract cancer	High body-mass index	Rate	0.018(0.011-0.028)	0.034(0.021-0.055)	0.910(0.249-1.946)	2.30(2.17,2.43)
Deaths	Central African Republic	Both	Age-standardized	Gallbladder and biliary tract cancer	High body-mass index	Rate	0.019(0.011-0.031)	0.028(0.015-0.050)	0.483(0.030-1.118)	1.35(1.30,1.40)
Deaths	Congo	Both	Age-standardized	Gallbladder and biliary tract cancer	High body-mass index	Rate	0.031(0.018-0.049)	0.051(0.030-0.077)	0.637(0.135-1.539)	1.58(1.51,1.66)
Deaths	Democratic Republic of the Congo	Both	Age-standardized	Gallbladder and biliary tract cancer	High body-mass index	Rate	0.017(0.010-0.027)	0.032(0.016-0.052)	0.917(0.293-1.729)	2.25(2.03,2.47)
Deaths	Equatorial Guinea	Both	Age-standardized	Gallbladder and biliary tract cancer	High body-mass index	Rate	0.027(0.016-0.045)	0.054(0.030-0.092)	1.016(0.060-2.234)	2.43(2.34,2.53)
Deaths	Gabon	Both	Age-standardized	Gallbladder and biliary tract cancer	High body-mass index	Rate	0.050(0.030-0.081)	0.071(0.041-0.114)	0.428(-0.025-1.093)	1.06(0.94,1.19)
Deaths	China	Both	Age-standardized	Gallbladder and biliary tract cancer	High body-mass index	Rate	0.133(0.086-0.189)	0.195(0.109-0.290)	0.462(0.075-0.920)	1.23(1.14,1.33)
Deaths	Democratic People's Republic of Korea	Both	Age-standardized	Gallbladder and biliary tract cancer	High body-mass index	Rate	0.093(0.055-0.162)	0.120(0.069-0.229)	0.293(-0.098-0.790)	0.90(0.80,1.00)
Deaths	Taiwan (Province of China)	Both	Age-standardized	Gallbladder and biliary tract cancer	High body-mass index	Rate	0.197(0.141-0.262)	0.258(0.178-0.352)	0.309(0.142-0.513)	-0.25(-0.95,0.45)
Deaths	Belarus	Both	Age-standardized	Gallbladder and biliary tract cancer	High body-mass index	Rate	0.177(0.119-0.251)	0.248(0.164-0.363)	0.400(0.104-0.777)	0.97(0.75,1.19)
Deaths	Estonia	Both	Age-standardized	Gallbladder and biliary tract cancer	High body-mass index	Rate	0.328(0.217-0.451)	0.298(0.199-0.432)	-0.091(-0.225-0.065)	-0.71(-0.95,-0.48)
Deaths	Latvia	Both	Age-standardized	Gallbladder and biliary tract cancer	High body-mass index	Rate	0.197(0.133-0.273)	0.230(0.156-0.328)	0.168(0.003-0.364)	0.09(-0.13,0.30)
Deaths	Lithuania	Both	Age-standardized	Gallbladder and biliary tract cancer	High body-mass index	Rate	0.284(0.197-0.394)	0.339(0.230-0.484)	0.193(0.024-0.375)	-0.10(-0.55,0.35)
Deaths	Republic of Moldova	Both	Age-standardized	Gallbladder and biliary tract cancer	High body-mass index	Rate	0.231(0.151-0.307)	0.170(0.112-0.236)	-0.261(-0.364--0.134)	-0.92(-1.25,-0.58)
Deaths	Russian Federation	Both	Age-standardized	Gallbladder and biliary tract cancer	High body-mass index	Rate	0.247(0.170-0.333)	0.268(0.181-0.370)	0.088(-0.039-0.196)	-0.37(-0.73,-0.01)
Deaths	Ukraine	Both	Age-standardized	Gallbladder and biliary tract cancer	High body-mass index	Rate	0.167(0.099-0.248)	0.189(0.114-0.281)	0.131(-0.253-0.672)	0.45(0.20,0.70)
Deaths	Burundi	Both	Age-standardized	Gallbladder and biliary tract cancer	High body-mass index	Rate	0.044(0.023-0.072)	0.042(0.023-0.066)	-0.051(-0.399-0.619)	-0.62(-0.82,-0.43)
Deaths	Comoros	Both	Age-standardized	Gallbladder and biliary tract cancer	High body-mass index	Rate	0.052(0.030-0.083)	0.087(0.050-0.143)	0.679(0.213-1.417)	1.61(1.53,1.69)
Deaths	Djibouti	Both	Age-standardized	Gallbladder and biliary tract cancer	High body-mass index	Rate	0.034(0.020-0.057)	0.048(0.027-0.084)	0.424(0.002-1.085)	1.09(1.05,1.14)
Deaths	Eritrea	Both	Age-standardized	Gallbladder and biliary tract cancer	High body-mass index	Rate	0.032(0.018-0.052)	0.053(0.030-0.091)	0.672(0.147-1.548)	1.68(1.64,1.72)
Deaths	Ethiopia	Both	Age-standardized	Gallbladder and biliary tract cancer	High body-mass index	Rate	0.092(0.052-0.155)	0.079(0.049-0.123)	-0.138(-0.454-0.459)	-0.90(-1.15,-0.66)
Deaths	Kenya	Both	Age-standardized	Gallbladder and biliary tract cancer	High body-mass index	Rate	0.065(0.040-0.105)	0.120(0.073-0.192)	0.851(0.400-1.457)	2.36(2.21,2.51)
Deaths	Madagascar	Both	Age-standardized	Gallbladder and biliary tract cancer	High body-mass index	Rate	0.033(0.020-0.050)	0.051(0.029-0.082)	0.544(0.068-1.253)	1.39(1.25,1.53)
Deaths	Malawi	Both	Age-standardized	Gallbladder and biliary tract cancer	High body-mass index	Rate	0.014(0.009-0.020)	0.020(0.011-0.032)	0.459(0.054-1.109)	1.10(0.99,1.21)
Deaths	Mozambique	Both	Age-standardized	Gallbladder and biliary tract cancer	High body-mass index	Rate	0.040(0.023-0.064)	0.075(0.040-0.122)	0.861(0.301-1.645)	2.44(2.23,2.65)
Deaths	Rwanda	Both	Age-standardized	Gallbladder and biliary tract cancer	High body-mass index	Rate	0.065(0.040-0.100)	0.072(0.042-0.111)	0.119(-0.265-0.921)	-0.30(-0.58,-0.02)
Deaths	Somalia	Both	Age-standardized	Gallbladder and biliary tract cancer	High body-mass index	Rate	0.041(0.024-0.074)	0.058(0.031-0.108)	0.402(-0.028-0.964)	1.15(1.12,1.18)
Deaths	South Sudan	Both	Age-standardized	Gallbladder and biliary tract cancer	High body-mass index	Rate	0.031(0.018-0.051)	0.042(0.024-0.067)	0.353(-0.088-1.016)	0.97(0.78,1.16)
Deaths	Uganda	Both	Age-standardized	Gallbladder and biliary tract cancer	High body-mass index	Rate	0.038(0.023-0.055)	0.061(0.036-0.093)	0.608(0.069-1.372)	1.08(0.85,1.31)
Deaths	United Republic of Tanzania	Both	Age-standardized	Gallbladder and biliary tract cancer	High body-mass index	Rate	0.060(0.036-0.089)	0.100(0.058-0.152)	0.659(0.202-1.224)	1.74(1.68,1.80)
Deaths	Zambia	Both	Age-standardized	Gallbladder and biliary tract cancer	High body-mass index	Rate	0.054(0.034-0.077)	0.102(0.058-0.162)	0.908(0.315-1.671)	1.98(1.89,2.08)
Deaths	Brunei Darussalam	Both	Age-standardized	Gallbladder and biliary tract cancer	High body-mass index	Rate	0.259(0.163-0.387)	0.256(0.159-0.374)	-0.013(-0.240-0.374)	0.44(0.27,0.60)
Deaths	Japan	Both	Age-standardized	Gallbladder and biliary tract cancer	High body-mass index	Rate	0.560(0.390-0.762)	0.375(0.249-0.528)	-0.330(-0.387--0.267)	-1.46(-1.50,-1.41)
Deaths	Republic of Korea	Both	Age-standardized	Gallbladder and biliary tract cancer	High body-mass index	Rate	0.699(0.444-1.061)	0.511(0.303-0.768)	-0.269(-0.513-0.057)	-1.18(-1.30,-1.07)
Deaths	Singapore	Both	Age-standardized	Gallbladder and biliary tract cancer	High body-mass index	Rate	0.119(0.083-0.163)	0.104(0.071-0.142)	-0.130(-0.286-0.040)	-0.72(-0.90,-0.53)
Deaths	Canada	Both	Age-standardized	Gallbladder and biliary tract cancer	High body-mass index	Rate	0.283(0.190-0.391)	0.163(0.108-0.232)	-0.424(-0.477--0.361)	-1.73(-1.83,-1.63)
Deaths	Greenland	Both	Age-standardized	Gallbladder and biliary tract cancer	High body-mass index	Rate	0.594(0.341-0.871)	0.278(0.164-0.424)	-0.533(-0.651--0.323)	-2.35(-2.56,-2.14)
Deaths	United States of America	Both	Age-standardized	Gallbladder and biliary tract cancer	High body-mass index	Rate	0.198(0.133-0.278)	0.172(0.116-0.233)	-0.132(-0.193--0.083)	-0.48(-0.58,-0.38)
Deaths	Afghanistan	Both	Age-standardized	Gallbladder and biliary tract cancer	High body-mass index	Rate	0.153(0.051-0.326)	0.236(0.102-0.413)	0.543(-0.010-1.376)	1.64(1.53,1.75)
Deaths	Algeria	Both	Age-standardized	Gallbladder and biliary tract cancer	High body-mass index	Rate	0.473(0.287-0.691)	0.580(0.357-0.900)	0.226(-0.030-0.565)	1.00(0.82,1.17)
Deaths	Bahrain	Both	Age-standardized	Gallbladder and biliary tract cancer	High body-mass index	Rate	0.165(0.101-0.244)	0.189(0.114-0.288)	0.150(-0.180-0.587)	0.64(0.34,0.93)
Deaths	Egypt	Both	Age-standardized	Gallbladder and biliary tract cancer	High body-mass index	Rate	0.170(0.107-0.295)	0.332(0.206-0.478)	0.959(0.287-1.608)	2.97(2.62,3.32)
Deaths	Iran (Islamic Republic of)	Both	Age-standardized	Gallbladder and biliary tract cancer	High body-mass index	Rate	0.059(0.036-0.086)	0.148(0.076-0.212)	1.511(0.503-2.301)	4.09(3.61,4.58)
Deaths	Iraq	Both	Age-standardized	Gallbladder and biliary tract cancer	High body-mass index	Rate	0.172(0.107-0.257)	0.201(0.123-0.295)	0.167(-0.183-0.618)	0.43(0.29,0.57)
Deaths	Jordan	Both	Age-standardized	Gallbladder and biliary tract cancer	High body-mass index	Rate	0.320(0.194-0.471)	0.288(0.168-0.447)	-0.102(-0.375-0.347)	-0.49(-0.79,-0.18)
Deaths	Kuwait	Both	Age-standardized	Gallbladder and biliary tract cancer	High body-mass index	Rate	0.290(0.192-0.397)	0.255(0.166-0.356)	-0.122(-0.282-0.048)	-0.06(-1.18,1.08)
Deaths	Lebanon	Both	Age-standardized	Gallbladder and biliary tract cancer	High body-mass index	Rate	0.284(0.152-0.440)	0.280(0.160-0.422)	-0.011(-0.304-0.626)	0.17(0.01,0.33)
Deaths	Libya	Both	Age-standardized	Gallbladder and biliary tract cancer	High body-mass index	Rate	0.513(0.298-0.794)	0.818(0.481-1.267)	0.595(0.136-1.204)	1.96(1.77,2.15)
Deaths	Morocco	Both	Age-standardized	Gallbladder and biliary tract cancer	High body-mass index	Rate	0.082(0.047-0.121)	0.115(0.064-0.176)	0.392(0.046-0.838)	1.23(1.15,1.31)
Deaths	Oman	Both	Age-standardized	Gallbladder and biliary tract cancer	High body-mass index	Rate	0.103(0.061-0.157)	0.138(0.086-0.200)	0.333(-0.049-0.900)	1.42(1.22,1.63)
Deaths	Palestine	Both	Age-standardized	Gallbladder and biliary tract cancer	High body-mass index	Rate	0.269(0.157-0.407)	0.283(0.168-0.410)	0.054(-0.207-0.456)	0.30(0.08,0.52)
Deaths	Qatar	Both	Age-standardized	Gallbladder and biliary tract cancer	High body-mass index	Rate	0.354(0.211-0.525)	0.325(0.190-0.506)	-0.080(-0.340-0.265)	-0.05(-0.65,0.55)
Deaths	Saudi Arabia	Both	Age-standardized	Gallbladder and biliary tract cancer	High body-mass index	Rate	0.249(0.145-0.439)	0.375(0.226-0.593)	0.505(0.132-1.096)	1.44(1.18,1.71)
Deaths	Sudan	Both	Age-standardized	Gallbladder and biliary tract cancer	High body-mass index	Rate	0.104(0.049-0.229)	0.161(0.093-0.262)	0.538(-0.218-1.877)	1.55(1.44,1.67)
Deaths	Syrian Arab Republic	Both	Age-standardized	Gallbladder and biliary tract cancer	High body-mass index	Rate	0.012(0.007-0.018)	0.020(0.011-0.029)	0.688(0.045-1.514)	2.00(1.72,2.28)
Deaths	Tunisia	Both	Age-standardized	Gallbladder and biliary tract cancer	High body-mass index	Rate	0.265(0.154-0.395)	0.374(0.220-0.597)	0.410(-0.015-0.979)	1.08(1.05,1.12)
Deaths	United Arab Emirates	Both	Age-standardized	Gallbladder and biliary tract cancer	High body-mass index	Rate	0.702(0.364-1.117)	0.913(0.549-1.399)	0.301(-0.035-1.049)	2.74(2.14,3.35)
Deaths	Yemen	Both	Age-standardized	Gallbladder and biliary tract cancer	High body-mass index	Rate	0.071(0.038-0.135)	0.128(0.070-0.203)	0.801(0.055-1.913)	2.14(1.95,2.33)
Deaths	American Samoa	Both	Age-standardized	Gallbladder and biliary tract cancer	High body-mass index	Rate	0.123(0.075-0.183)	0.113(0.072-0.180)	-0.080(-0.308-0.242)	-0.23(-0.66,0.20)
Deaths	Cook Islands	Both	Age-standardized	Gallbladder and biliary tract cancer	High body-mass index	Rate	0.137(0.070-0.207)	0.100(0.055-0.158)	-0.269(-0.596-0.586)	-1.30(-1.52,-1.09)
Deaths	Fiji	Both	Age-standardized	Gallbladder and biliary tract cancer	High body-mass index	Rate	0.152(0.094-0.227)	0.225(0.130-0.331)	0.485(0.017-1.089)	1.46(1.31,1.60)
Deaths	Guam	Both	Age-standardized	Gallbladder and biliary tract cancer	High body-mass index	Rate	0.071(0.045-0.105)	0.047(0.029-0.070)	-0.338(-0.456--0.178)	-0.88(-1.07,-0.69)
Deaths	Kiribati	Both	Age-standardized	Gallbladder and biliary tract cancer	High body-mass index	Rate	0.087(0.044-0.132)	0.120(0.056-0.188)	0.379(0.035-0.929)	1.15(1.06,1.24)
Deaths	Marshall Islands	Both	Age-standardized	Gallbladder and biliary tract cancer	High body-mass index	Rate	0.121(0.068-0.182)	0.129(0.071-0.197)	0.066(-0.209-0.394)	0.03(-0.07,0.13)
Deaths	Micronesia (Federated States of)	Both	Age-standardized	Gallbladder and biliary tract cancer	High body-mass index	Rate	0.133(0.074-0.205)	0.132(0.075-0.200)	-0.004(-0.272-0.399)	-0.11(-0.16,-0.06)
Deaths	Nauru	Both	Age-standardized	Gallbladder and biliary tract cancer	High body-mass index	Rate	0.182(0.095-0.294)	0.194(0.100-0.315)	0.066(-0.227-0.485)	0.05(-0.09,0.18)
Deaths	Niue	Both	Age-standardized	Gallbladder and biliary tract cancer	High body-mass index	Rate	0.109(0.065-0.160)	0.121(0.071-0.179)	0.107(-0.183-0.451)	0.09(0.01,0.17)
Deaths	Northern Mariana Islands	Both	Age-standardized	Gallbladder and biliary tract cancer	High body-mass index	Rate	0.071(0.042-0.136)	0.083(0.052-0.145)	0.173(-0.107-0.513)	0.77(0.17,1.38)
Deaths	Palau	Both	Age-standardized	Gallbladder and biliary tract cancer	High body-mass index	Rate	0.078(0.044-0.124)	0.085(0.047-0.133)	0.088(-0.218-0.468)	0.23(0.17,0.30)
Deaths	Papua New Guinea	Both	Age-standardized	Gallbladder and biliary tract cancer	High body-mass index	Rate	0.048(0.025-0.077)	0.046(0.027-0.073)	-0.055(-0.344-0.420)	-0.34(-0.41,-0.27)
Deaths	Samoa	Both	Age-standardized	Gallbladder and biliary tract cancer	High body-mass index	Rate	0.126(0.072-0.186)	0.133(0.080-0.194)	0.058(-0.197-0.405)	0.10(0.04,0.15)
Deaths	Solomon Islands	Both	Age-standardized	Gallbladder and biliary tract cancer	High body-mass index	Rate	0.070(0.033-0.116)	0.080(0.046-0.127)	0.147(-0.173-0.728)	0.37(0.24,0.50)
Deaths	Tokelau	Both	Age-standardized	Gallbladder and biliary tract cancer	High body-mass index	Rate	0.111(0.063-0.170)	0.109(0.066-0.165)	-0.020(-0.259-0.336)	-0.18(-0.24,-0.12)
Deaths	Tonga	Both	Age-standardized	Gallbladder and biliary tract cancer	High body-mass index	Rate	0.100(0.057-0.153)	0.109(0.064-0.165)	0.093(-0.194-0.460)	0.20(0.07,0.33)
Deaths	Tuvalu	Both	Age-standardized	Gallbladder and biliary tract cancer	High body-mass index	Rate	0.111(0.063-0.168)	0.114(0.069-0.168)	0.032(-0.207-0.395)	0.00(-0.07,0.07)
Deaths	Vanuatu	Both	Age-standardized	Gallbladder and biliary tract cancer	High body-mass index	Rate	0.063(0.035-0.097)	0.071(0.043-0.111)	0.128(-0.134-0.465)	0.18(0.09,0.28)
Deaths	Bangladesh	Both	Age-standardized	Gallbladder and biliary tract cancer	High body-mass index	Rate	0.054(0.033-0.085)	0.107(0.061-0.173)	0.986(0.316-2.166)	2.46(2.33,2.59)
Deaths	Bhutan	Both	Age-standardized	Gallbladder and biliary tract cancer	High body-mass index	Rate	0.167(0.091-0.287)	0.245(0.147-0.390)	0.466(-0.050-1.334)	1.18(1.14,1.22)
Deaths	India	Both	Age-standardized	Gallbladder and biliary tract cancer	High body-mass index	Rate	0.058(0.039-0.084)	0.154(0.091-0.215)	1.658(0.844-2.390)	3.43(3.35,3.52)
Deaths	Nepal	Both	Age-standardized	Gallbladder and biliary tract cancer	High body-mass index	Rate	0.060(0.035-0.105)	0.127(0.081-0.197)	1.102(0.422-2.170)	2.68(2.45,2.91)
Deaths	Pakistan	Both	Age-standardized	Gallbladder and biliary tract cancer	High body-mass index	Rate	0.194(0.124-0.289)	0.361(0.225-0.540)	0.864(0.394-1.511)	1.94(1.73,2.15)
Deaths	Cambodia	Both	Age-standardized	Gallbladder and biliary tract cancer	High body-mass index	Rate	0.043(0.024-0.077)	0.056(0.032-0.124)	0.312(-0.280-1.094)	0.80(0.51,1.08)
Deaths	Indonesia	Both	Age-standardized	Gallbladder and biliary tract cancer	High body-mass index	Rate	0.032(0.019-0.059)	0.048(0.028-0.102)	0.485(0.070-1.077)	1.31(1.28,1.34)
Deaths	Lao People's Democratic Republic	Both	Age-standardized	Gallbladder and biliary tract cancer	High body-mass index	Rate	0.050(0.025-0.088)	0.057(0.031-0.123)	0.137(-0.363-0.892)	0.43(0.30,0.57)
Deaths	Malaysia	Both	Age-standardized	Gallbladder and biliary tract cancer	High body-mass index	Rate	0.100(0.054-0.139)	0.126(0.072-0.179)	0.256(-0.003-0.672)	0.36(0.19,0.54)
Deaths	Maldives	Both	Age-standardized	Gallbladder and biliary tract cancer	High body-mass index	Rate	0.064(0.032-0.099)	0.051(0.031-0.076)	-0.216(-0.497-0.610)	-1.12(-1.27,-0.98)
Deaths	Mauritius	Both	Age-standardized	Gallbladder and biliary tract cancer	High body-mass index	Rate	0.146(0.106-0.199)	0.101(0.072-0.138)	-0.312(-0.402--0.225)	-2.77(-4.37,-1.13)
Deaths	Myanmar	Both	Age-standardized	Gallbladder and biliary tract cancer	High body-mass index	Rate	0.047(0.026-0.085)	0.046(0.026-0.099)	-0.037(-0.440-0.572)	-0.32(-0.44,-0.19)
Deaths	Philippines	Both	Age-standardized	Gallbladder and biliary tract cancer	High body-mass index	Rate	0.028(0.018-0.047)	0.045(0.028-0.076)	0.595(0.242-1.067)	1.61(1.54,1.68)
Deaths	Seychelles	Both	Age-standardized	Gallbladder and biliary tract cancer	High body-mass index	Rate	0.164(0.096-0.234)	0.135(0.086-0.207)	-0.176(-0.373-0.411)	-1.08(-1.47,-0.68)
Deaths	Sri Lanka	Both	Age-standardized	Gallbladder and biliary tract cancer	High body-mass index	Rate	0.140(0.055-0.213)	0.067(0.035-0.125)	-0.526(-0.754-0.596)	-4.00(-4.81,-3.19)
Deaths	Thailand	Both	Age-standardized	Gallbladder and biliary tract cancer	High body-mass index	Rate	0.357(0.219-0.513)	0.616(0.321-0.931)	0.723(0.171-1.561)	1.60(1.52,1.68)
Deaths	Timor-Leste	Both	Age-standardized	Gallbladder and biliary tract cancer	High body-mass index	Rate	0.023(0.013-0.042)	0.026(0.015-0.057)	0.147(-0.254-0.728)	0.51(0.17,0.86)
Deaths	Viet Nam	Both	Age-standardized	Gallbladder and biliary tract cancer	High body-mass index	Rate	0.028(0.018-0.043)	0.054(0.031-0.086)	0.906(0.198-1.870)	2.31(2.17,2.45)
Deaths	Uruguay	Both	Age-standardized	Gallbladder and biliary tract cancer	High body-mass index	Rate	0.808(0.544-1.132)	0.664(0.445-0.915)	-0.179(-0.285--0.084)	-0.89(-1.02,-0.77)
Deaths	Argentina	Both	Age-standardized	Gallbladder and biliary tract cancer	High body-mass index	Rate	0.951(0.642-1.314)	0.591(0.398-0.813)	-0.378(-0.433--0.310)	-1.41(-1.56,-1.25)
Deaths	Chile	Both	Age-standardized	Gallbladder and biliary tract cancer	High body-mass index	Rate	2.762(1.868-3.835)	1.474(1.000-2.073)	-0.467(-0.515--0.409)	-2.30(-2.53,-2.08)
Deaths	Botswana	Both	Age-standardized	Gallbladder and biliary tract cancer	High body-mass index	Rate	0.066(0.037-0.109)	0.108(0.057-0.183)	0.634(0.040-1.613)	2.10(1.74,2.47)
Deaths	Eswatini	Both	Age-standardized	Gallbladder and biliary tract cancer	High body-mass index	Rate	0.112(0.066-0.187)	0.217(0.119-0.350)	0.934(0.286-1.947)	2.56(2.12,3.00)
Deaths	Lesotho	Both	Age-standardized	Gallbladder and biliary tract cancer	High body-mass index	Rate	0.063(0.035-0.115)	0.166(0.094-0.279)	1.626(0.425-3.082)	4.15(3.63,4.69)
Deaths	Namibia	Both	Age-standardized	Gallbladder and biliary tract cancer	High body-mass index	Rate	0.048(0.028-0.072)	0.085(0.049-0.134)	0.789(0.132-1.657)	1.71(1.43,1.98)
Deaths	South Africa	Both	Age-standardized	Gallbladder and biliary tract cancer	High body-mass index	Rate	0.098(0.059-0.148)	0.162(0.097-0.233)	0.644(0.269-0.971)	1.70(1.53,1.88)
Deaths	Zimbabwe	Both	Age-standardized	Gallbladder and biliary tract cancer	High body-mass index	Rate	0.077(0.047-0.112)	0.166(0.097-0.254)	1.152(0.449-2.050)	3.26(2.76,3.76)
Deaths	Brazil	Both	Age-standardized	Gallbladder and biliary tract cancer	High body-mass index	Rate	0.412(0.282-0.566)	0.378(0.253-0.522)	-0.082(-0.156--0.008)	-0.44(-0.58,-0.30)
Deaths	Paraguay	Both	Age-standardized	Gallbladder and biliary tract cancer	High body-mass index	Rate	0.255(0.156-0.386)	0.317(0.191-0.490)	0.247(-0.100-0.744)	0.76(0.65,0.86)
Deaths	Andorra	Both	Age-standardized	Gallbladder and biliary tract cancer	High body-mass index	Rate	0.354(0.206-0.560)	0.250(0.146-0.405)	-0.294(-0.541-0.050)	-0.79(-0.96,-0.61)
Deaths	Austria	Both	Age-standardized	Gallbladder and biliary tract cancer	High body-mass index	Rate	0.554(0.379-0.757)	0.244(0.166-0.343)	-0.560(-0.605--0.509)	-2.64(-2.89,-2.39)
Deaths	Belgium	Both	Age-standardized	Gallbladder and biliary tract cancer	High body-mass index	Rate	0.214(0.145-0.293)	0.124(0.086-0.172)	-0.420(-0.478--0.353)	-1.95(-2.16,-1.74)
Deaths	Cyprus	Both	Age-standardized	Gallbladder and biliary tract cancer	High body-mass index	Rate	0.307(0.193-0.449)	0.203(0.127-0.306)	-0.340(-0.507--0.054)	-1.38(-1.47,-1.28)
Deaths	Denmark	Both	Age-standardized	Gallbladder and biliary tract cancer	High body-mass index	Rate	0.164(0.110-0.222)	0.138(0.094-0.188)	-0.160(-0.237--0.063)	-0.90(-1.11,-0.70)
Deaths	Finland	Both	Age-standardized	Gallbladder and biliary tract cancer	High body-mass index	Rate	0.412(0.281-0.576)	0.283(0.188-0.398)	-0.314(-0.392--0.227)	-1.48(-1.72,-1.24)
Deaths	France	Both	Age-standardized	Gallbladder and biliary tract cancer	High body-mass index	Rate	0.267(0.185-0.355)	0.136(0.088-0.190)	-0.489(-0.545--0.423)	-2.33(-2.41,-2.25)
Deaths	Germany	Both	Age-standardized	Gallbladder and biliary tract cancer	High body-mass index	Rate	0.695(0.457-0.967)	0.317(0.212-0.444)	-0.544(-0.583--0.503)	-2.77(-3.19,-2.35)
Deaths	Greece	Both	Age-standardized	Gallbladder and biliary tract cancer	High body-mass index	Rate	0.235(0.161-0.323)	0.218(0.144-0.306)	-0.074(-0.183-0.021)	-0.06(-0.74,0.62)
Deaths	Iceland	Both	Age-standardized	Gallbladder and biliary tract cancer	High body-mass index	Rate	0.235(0.160-0.330)	0.152(0.101-0.216)	-0.354(-0.440--0.266)	-1.37(-1.46,-1.28)
Deaths	Ireland	Both	Age-standardized	Gallbladder and biliary tract cancer	High body-mass index	Rate	0.220(0.149-0.302)	0.117(0.077-0.164)	-0.470(-0.534--0.396)	-2.32(-2.68,-1.96)
Deaths	Israel	Both	Age-standardized	Gallbladder and biliary tract cancer	High body-mass index	Rate	0.258(0.174-0.355)	0.127(0.084-0.177)	-0.508(-0.567--0.438)	-2.54(-2.70,-2.38)
Deaths	Italy	Both	Age-standardized	Gallbladder and biliary tract cancer	High body-mass index	Rate	0.423(0.291-0.574)	0.355(0.233-0.502)	-0.161(-0.229--0.098)	-0.79(-0.93,-0.66)
Deaths	Luxembourg	Both	Age-standardized	Gallbladder and biliary tract cancer	High body-mass index	Rate	0.284(0.195-0.390)	0.153(0.105-0.217)	-0.460(-0.530--0.387)	-1.86(-2.03,-1.69)
Deaths	Malta	Both	Age-standardized	Gallbladder and biliary tract cancer	High body-mass index	Rate	0.158(0.109-0.215)	0.108(0.073-0.150)	-0.314(-0.409--0.209)	-1.48(-1.61,-1.36)
Deaths	Monaco	Both	Age-standardized	Gallbladder and biliary tract cancer	High body-mass index	Rate	0.102(0.060-0.156)	0.098(0.059-0.153)	-0.037(-0.282-0.367)	-0.09(-0.15,-0.03)
Deaths	Netherlands	Both	Age-standardized	Gallbladder and biliary tract cancer	High body-mass index	Rate	0.317(0.219-0.439)	0.200(0.136-0.278)	-0.370(-0.434--0.306)	-1.31(-1.56,-1.06)
Deaths	Norway	Both	Age-standardized	Gallbladder and biliary tract cancer	High body-mass index	Rate	0.167(0.115-0.229)	0.126(0.085-0.174)	-0.246(-0.302--0.182)	-1.40(-1.71,-1.09)
Deaths	Portugal	Both	Age-standardized	Gallbladder and biliary tract cancer	High body-mass index	Rate	0.296(0.201-0.408)	0.208(0.139-0.291)	-0.296(-0.370--0.210)	-1.35(-1.50,-1.20)
Deaths	San Marino	Both	Age-standardized	Gallbladder and biliary tract cancer	High body-mass index	Rate	0.382(0.245-0.571)	0.203(0.110-0.326)	-0.468(-0.646--0.226)	-1.20(-1.52,-0.87)
Deaths	Spain	Both	Age-standardized	Gallbladder and biliary tract cancer	High body-mass index	Rate	0.383(0.262-0.535)	0.233(0.152-0.323)	-0.392(-0.454--0.330)	-1.88(-2.06,-1.70)
Deaths	Sweden	Both	Age-standardized	Gallbladder and biliary tract cancer	High body-mass index	Rate	0.545(0.380-0.758)	0.359(0.241-0.503)	-0.341(-0.419--0.250)	-1.72(-2.14,-1.30)
Deaths	Switzerland	Both	Age-standardized	Gallbladder and biliary tract cancer	High body-mass index	Rate	0.155(0.108-0.209)	0.135(0.093-0.190)	-0.130(-0.231--0.015)	-0.72(-1.01,-0.43)
Deaths	United Kingdom	Both	Age-standardized	Gallbladder and biliary tract cancer	High body-mass index	Rate	0.167(0.113-0.231)	0.176(0.117-0.246)	0.058(-0.007-0.103)	0.66(0.25,1.07)
Deaths	Benin	Both	Age-standardized	Gallbladder and biliary tract cancer	High body-mass index	Rate	0.003(0.002-0.005)	0.005(0.002-0.008)	0.589(-0.144-1.266)	2.28(1.65,2.92)
Deaths	Burkina Faso	Both	Age-standardized	Gallbladder and biliary tract cancer	High body-mass index	Rate	0.002(0.001-0.003)	0.003(0.001-0.004)	0.470(-0.097-1.044)	1.99(1.37,2.61)
Deaths	Cabo Verde	Both	Age-standardized	Gallbladder and biliary tract cancer	High body-mass index	Rate	0.010(0.006-0.021)	0.050(0.018-0.080)	3.773(0.428-7.189)	5.06(4.35,5.77)
Deaths	Cameroon	Both	Age-standardized	Gallbladder and biliary tract cancer	High body-mass index	Rate	0.005(0.003-0.008)	0.010(0.004-0.016)	0.790(-0.055-1.650)	2.76(2.18,3.34)
Deaths	Chad	Both	Age-standardized	Gallbladder and biliary tract cancer	High body-mass index	Rate	0.002(0.001-0.003)	0.004(0.002-0.006)	0.917(0.100-1.880)	3.02(2.46,3.58)
Deaths	Gambia	Both	Age-standardized	Gallbladder and biliary tract cancer	High body-mass index	Rate	0.000(0.000-0.000)	0.000(0.000-0.000)	0.467(0.052-0.994)	1.09(0.94,1.24)
Deaths	Ghana	Both	Age-standardized	Gallbladder and biliary tract cancer	High body-mass index	Rate	0.002(0.001-0.003)	0.006(0.003-0.010)	1.808(0.607-3.225)	4.25(3.60,4.90)
Deaths	Guinea	Both	Age-standardized	Gallbladder and biliary tract cancer	High body-mass index	Rate	0.002(0.002-0.004)	0.004(0.002-0.007)	0.767(-0.023-1.796)	2.67(2.09,3.26)
Deaths	Guinea-Bissau	Both	Age-standardized	Gallbladder and biliary tract cancer	High body-mass index	Rate	0.003(0.002-0.005)	0.006(0.003-0.010)	0.864(0.147-1.721)	2.86(2.27,3.46)
Deaths	Liberia	Both	Age-standardized	Gallbladder and biliary tract cancer	High body-mass index	Rate	0.004(0.002-0.006)	0.007(0.003-0.011)	0.662(-0.004-1.684)	2.49(1.77,3.21)
Deaths	Mali	Both	Age-standardized	Gallbladder and biliary tract cancer	High body-mass index	Rate	0.015(0.009-0.024)	0.018(0.011-0.030)	0.233(-0.119-0.706)	1.21(0.94,1.49)
Deaths	Mauritania	Both	Age-standardized	Gallbladder and biliary tract cancer	High body-mass index	Rate	0.005(0.003-0.007)	0.007(0.004-0.011)	0.520(-0.143-1.319)	2.03(1.37,2.70)
Deaths	Niger	Both	Age-standardized	Gallbladder and biliary tract cancer	High body-mass index	Rate	0.002(0.001-0.003)	0.003(0.002-0.005)	0.530(-0.126-1.294)	2.13(1.48,2.78)
Deaths	Nigeria	Both	Age-standardized	Gallbladder and biliary tract cancer	High body-mass index	Rate	0.003(0.002-0.005)	0.006(0.003-0.009)	0.855(0.248-1.692)	2.37(2.11,2.62)
Deaths	Sao Tome and Principe	Both	Age-standardized	Gallbladder and biliary tract cancer	High body-mass index	Rate	0.141(0.087-0.211)	0.225(0.131-0.341)	0.593(0.184-1.155)	1.61(1.53,1.68)
Deaths	Senegal	Both	Age-standardized	Gallbladder and biliary tract cancer	High body-mass index	Rate	0.003(0.002-0.004)	0.005(0.003-0.008)	0.773(0.151-1.560)	2.68(1.99,3.36)
Deaths	Sierra Leone	Both	Age-standardized	Gallbladder and biliary tract cancer	High body-mass index	Rate	0.002(0.001-0.004)	0.005(0.002-0.007)	0.903(0.112-1.875)	3.09(2.46,3.72)
Deaths	Togo	Both	Age-standardized	Gallbladder and biliary tract cancer	High body-mass index	Rate	0.003(0.002-0.004)	0.006(0.003-0.010)	1.190(0.202-2.196)	3.47(2.81,4.14)
Deaths	T眉rkiye	Both	Age-standardized	Gallbladder and biliary tract cancer	High body-mass index	Rate	0.316(0.195-0.471)	0.273(0.171-0.410)	-0.137(-0.361-0.189)	-0.64(-0.87,-0.41)
Deaths	C么te d'Ivoire	Both	Age-standardized	Gallbladder and biliary tract cancer	High body-mass index	Rate	0.003(0.002-0.005)	0.006(0.003-0.010)	0.959(0.085-1.873)	3.05(2.51,3.59)
