# Supplementary material for: An analysis of the global burden of gallbladder and biliary tract cancer attributable to high BMI in 204 countries and territories: 1990–2021
Source: Front Nutr. 2024 Dec 16;11:1521770. doi: 10.3389/fnut.2024.1521770 (PMC11729382; doi:10.3389/fnut.2024.1521770)
Supplement: Supplementary file 3 [file Table_3.xlsx]

## Sheet: Sheet1
measure_name	location_name	sex_name	age_name	cause_name	rei_name	metric_name	1990	2021	PC
DALYs (Disability-Adjusted Life Years)	Bolivia (Plurinational State of)	Both	All ages	Gallbladder and biliary tract cancer	High body-mass index	Number	692.969(363.215-1099.208)	1944.469(1084.819-3128.903)	1.806(0.996-3.145)
DALYs (Disability-Adjusted Life Years)	Ecuador	Both	All ages	Gallbladder and biliary tract cancer	High body-mass index	Number	822.698(549.706-1114.758)	2093.855(1348.298-2980.789)	1.545(0.906-2.358)
DALYs (Disability-Adjusted Life Years)	Peru	Both	All ages	Gallbladder and biliary tract cancer	High body-mass index	Number	1700.182(1062.490-2528.507)	5046.732(2966.276-7917.571)	1.968(1.141-2.976)
DALYs (Disability-Adjusted Life Years)	Australia	Both	All ages	Gallbladder and biliary tract cancer	High body-mass index	Number	1009.127(689.767-1387.852)	1704.409(1148.837-2359.064)	0.689(0.527-0.862)
DALYs (Disability-Adjusted Life Years)	New Zealand	Both	All ages	Gallbladder and biliary tract cancer	High body-mass index	Number	191.823(134.445-262.818)	500.503(330.580-693.391)	1.609(1.294-1.865)
DALYs (Disability-Adjusted Life Years)	Antigua and Barbuda	Both	All ages	Gallbladder and biliary tract cancer	High body-mass index	Number	3.266(2.244-4.485)	4.364(2.959-5.874)	0.336(0.170-0.520)
DALYs (Disability-Adjusted Life Years)	Bahamas	Both	All ages	Gallbladder and biliary tract cancer	High body-mass index	Number	14.224(9.494-19.954)	28.952(18.383-41.924)	1.035(0.550-1.633)
DALYs (Disability-Adjusted Life Years)	Barbados	Both	All ages	Gallbladder and biliary tract cancer	High body-mass index	Number	16.449(11.091-22.772)	27.780(17.806-40.143)	0.689(0.247-1.168)
DALYs (Disability-Adjusted Life Years)	Belize	Both	All ages	Gallbladder and biliary tract cancer	High body-mass index	Number	6.391(4.314-8.955)	16.463(11.379-21.714)	1.576(1.050-2.203)
DALYs (Disability-Adjusted Life Years)	Bermuda	Both	All ages	Gallbladder and biliary tract cancer	High body-mass index	Number	3.559(2.217-5.104)	3.286(2.172-4.759)	-0.077(-0.281-0.258)
DALYs (Disability-Adjusted Life Years)	Cuba	Both	All ages	Gallbladder and biliary tract cancer	High body-mass index	Number	445.878(313.579-601.786)	615.915(425.005-891.473)	0.381(0.136-0.648)
DALYs (Disability-Adjusted Life Years)	Dominica	Both	All ages	Gallbladder and biliary tract cancer	High body-mass index	Number	4.674(2.849-7.041)	6.735(4.295-9.800)	0.441(0.041-0.903)
DALYs (Disability-Adjusted Life Years)	Dominican Republic	Both	All ages	Gallbladder and biliary tract cancer	High body-mass index	Number	105.806(59.249-159.841)	299.115(191.984-462.633)	1.827(1.017-3.639)
DALYs (Disability-Adjusted Life Years)	Grenada	Both	All ages	Gallbladder and biliary tract cancer	High body-mass index	Number	3.688(2.314-5.178)	6.037(4.004-8.543)	0.637(0.309-1.137)
DALYs (Disability-Adjusted Life Years)	Guyana	Both	All ages	Gallbladder and biliary tract cancer	High body-mass index	Number	19.737(13.007-27.342)	29.576(19.064-43.354)	0.499(0.102-1.040)
DALYs (Disability-Adjusted Life Years)	Haiti	Both	All ages	Gallbladder and biliary tract cancer	High body-mass index	Number	99.907(47.803-168.184)	253.914(132.189-425.162)	1.541(0.779-2.854)
DALYs (Disability-Adjusted Life Years)	Jamaica	Both	All ages	Gallbladder and biliary tract cancer	High body-mass index	Number	74.400(50.646-103.366)	137.624(87.163-201.555)	0.850(0.329-1.499)
DALYs (Disability-Adjusted Life Years)	Puerto Rico	Both	All ages	Gallbladder and biliary tract cancer	High body-mass index	Number	187.825(128.704-258.970)	189.895(126.543-261.178)	0.011(-0.202-0.219)
DALYs (Disability-Adjusted Life Years)	Saint Kitts and Nevis	Both	All ages	Gallbladder and biliary tract cancer	High body-mass index	Number	2.398(1.523-3.420)	2.870(1.897-4.023)	0.197(-0.025-0.535)
DALYs (Disability-Adjusted Life Years)	Saint Lucia	Both	All ages	Gallbladder and biliary tract cancer	High body-mass index	Number	3.902(2.634-5.504)	7.092(4.602-10.230)	0.817(0.445-1.311)
DALYs (Disability-Adjusted Life Years)	Saint Vincent and the Grenadines	Both	All ages	Gallbladder and biliary tract cancer	High body-mass index	Number	2.783(2.000-3.857)	4.004(2.745-5.552)	0.439(0.233-0.739)
DALYs (Disability-Adjusted Life Years)	Suriname	Both	All ages	Gallbladder and biliary tract cancer	High body-mass index	Number	8.549(5.234-12.364)	20.083(12.038-31.085)	1.349(0.649-2.315)
DALYs (Disability-Adjusted Life Years)	Trinidad and Tobago	Both	All ages	Gallbladder and biliary tract cancer	High body-mass index	Number	57.777(40.135-78.136)	85.394(54.023-123.646)	0.478(0.088-0.910)
DALYs (Disability-Adjusted Life Years)	United States Virgin Islands	Both	All ages	Gallbladder and biliary tract cancer	High body-mass index	Number	7.419(4.019-10.857)	6.747(4.060-10.567)	-0.091(-0.372-0.425)
DALYs (Disability-Adjusted Life Years)	Armenia	Both	All ages	Gallbladder and biliary tract cancer	High body-mass index	Number	83.375(54.344-118.447)	284.923(186.511-398.489)	2.417(1.592-3.496)
DALYs (Disability-Adjusted Life Years)	Azerbaijan	Both	All ages	Gallbladder and biliary tract cancer	High body-mass index	Number	166.880(94.610-259.953)	311.688(155.449-521.110)	0.868(-0.002-2.036)
DALYs (Disability-Adjusted Life Years)	Georgia	Both	All ages	Gallbladder and biliary tract cancer	High body-mass index	Number	445.176(283.854-645.702)	343.142(225.128-510.025)	-0.229(-0.442-0.100)
DALYs (Disability-Adjusted Life Years)	Kazakhstan	Both	All ages	Gallbladder and biliary tract cancer	High body-mass index	Number	607.717(395.502-907.212)	870.222(593.831-1227.137)	0.432(0.026-0.960)
DALYs (Disability-Adjusted Life Years)	Kyrgyzstan	Both	All ages	Gallbladder and biliary tract cancer	High body-mass index	Number	124.282(82.426-173.335)	235.685(148.571-328.313)	0.896(0.490-1.435)
DALYs (Disability-Adjusted Life Years)	Mongolia	Both	All ages	Gallbladder and biliary tract cancer	High body-mass index	Number	134.992(76.680-211.410)	246.932(149.212-397.107)	0.829(0.044-1.991)
DALYs (Disability-Adjusted Life Years)	Tajikistan	Both	All ages	Gallbladder and biliary tract cancer	High body-mass index	Number	17.378(10.007-26.738)	28.778(16.136-46.454)	0.656(0.040-1.616)
DALYs (Disability-Adjusted Life Years)	Turkmenistan	Both	All ages	Gallbladder and biliary tract cancer	High body-mass index	Number	198.362(131.261-286.721)	135.519(82.186-208.973)	-0.317(-0.507--0.071)
DALYs (Disability-Adjusted Life Years)	Uzbekistan	Both	All ages	Gallbladder and biliary tract cancer	High body-mass index	Number	100.119(60.100-155.990)	456.830(293.001-689.571)	3.563(1.977-5.858)
DALYs (Disability-Adjusted Life Years)	Albania	Both	All ages	Gallbladder and biliary tract cancer	High body-mass index	Number	96.095(56.672-146.882)	192.342(103.248-308.553)	1.002(0.244-1.965)
DALYs (Disability-Adjusted Life Years)	Bosnia and Herzegovina	Both	All ages	Gallbladder and biliary tract cancer	High body-mass index	Number	703.937(426.614-1038.482)	683.946(410.732-1170.682)	-0.028(-0.344-0.795)
DALYs (Disability-Adjusted Life Years)	Bulgaria	Both	All ages	Gallbladder and biliary tract cancer	High body-mass index	Number	712.020(483.336-987.111)	716.183(475.219-1062.140)	0.006(-0.172-0.225)
DALYs (Disability-Adjusted Life Years)	Croatia	Both	All ages	Gallbladder and biliary tract cancer	High body-mass index	Number	734.351(488.057-1006.686)	880.736(590.410-1237.009)	0.199(0.013-0.419)
DALYs (Disability-Adjusted Life Years)	Czechia	Both	All ages	Gallbladder and biliary tract cancer	High body-mass index	Number	3861.894(2582.975-5424.671)	2994.635(1922.384-4300.636)	-0.225(-0.354--0.075)
DALYs (Disability-Adjusted Life Years)	Hungary	Both	All ages	Gallbladder and biliary tract cancer	High body-mass index	Number	3893.467(2564.458-5309.600)	2354.535(1569.678-3286.429)	-0.395(-0.484--0.296)
DALYs (Disability-Adjusted Life Years)	Montenegro	Both	All ages	Gallbladder and biliary tract cancer	High body-mass index	Number	34.030(21.324-49.696)	62.722(37.868-95.778)	0.843(0.307-1.566)
DALYs (Disability-Adjusted Life Years)	North Macedonia	Both	All ages	Gallbladder and biliary tract cancer	High body-mass index	Number	187.167(119.988-277.521)	301.614(181.613-466.020)	0.611(0.268-1.062)
DALYs (Disability-Adjusted Life Years)	Poland	Both	All ages	Gallbladder and biliary tract cancer	High body-mass index	Number	7851.142(5412.974-10674.567)	7955.706(5282.940-11103.365)	0.013(-0.093-0.112)
DALYs (Disability-Adjusted Life Years)	Romania	Both	All ages	Gallbladder and biliary tract cancer	High body-mass index	Number	2394.047(1641.937-3375.437)	2187.700(1444.500-3049.852)	-0.086(-0.228-0.052)
DALYs (Disability-Adjusted Life Years)	Serbia	Both	All ages	Gallbladder and biliary tract cancer	High body-mass index	Number	1049.554(622.165-1601.464)	1487.970(888.483-2259.462)	0.418(-0.039-0.930)
DALYs (Disability-Adjusted Life Years)	Slovakia	Both	All ages	Gallbladder and biliary tract cancer	High body-mass index	Number	1299.652(824.919-1917.492)	1488.302(854.272-2348.937)	0.145(-0.184-0.610)
DALYs (Disability-Adjusted Life Years)	Slovenia	Both	All ages	Gallbladder and biliary tract cancer	High body-mass index	Number	363.628(245.728-501.345)	384.924(259.562-538.135)	0.059(-0.125-0.265)
DALYs (Disability-Adjusted Life Years)	Colombia	Both	All ages	Gallbladder and biliary tract cancer	High body-mass index	Number	2403.984(1654.815-3322.644)	5158.041(3380.997-7347.514)	1.146(0.794-1.587)
DALYs (Disability-Adjusted Life Years)	Costa Rica	Both	All ages	Gallbladder and biliary tract cancer	High body-mass index	Number	205.152(142.761-288.368)	421.326(279.912-587.966)	1.054(0.763-1.389)
DALYs (Disability-Adjusted Life Years)	El Salvador	Both	All ages	Gallbladder and biliary tract cancer	High body-mass index	Number	335.990(209.338-481.641)	708.946(427.896-1079.637)	1.110(0.603-1.898)
DALYs (Disability-Adjusted Life Years)	Guatemala	Both	All ages	Gallbladder and biliary tract cancer	High body-mass index	Number	603.788(423.271-829.625)	812.669(542.893-1134.687)	0.346(0.122-0.594)
DALYs (Disability-Adjusted Life Years)	Honduras	Both	All ages	Gallbladder and biliary tract cancer	High body-mass index	Number	167.963(102.445-260.336)	876.691(512.798-1358.812)	4.220(2.658-6.162)
DALYs (Disability-Adjusted Life Years)	Mexico	Both	All ages	Gallbladder and biliary tract cancer	High body-mass index	Number	7443.819(5067.100-10231.356)	12969.991(8471.292-18450.412)	0.742(0.505-1.000)
DALYs (Disability-Adjusted Life Years)	Nicaragua	Both	All ages	Gallbladder and biliary tract cancer	High body-mass index	Number	192.000(111.324-279.340)	501.412(313.806-789.891)	1.612(0.936-3.099)
DALYs (Disability-Adjusted Life Years)	Panama	Both	All ages	Gallbladder and biliary tract cancer	High body-mass index	Number	130.314(88.918-179.843)	234.888(149.802-331.033)	0.802(0.400-1.188)
DALYs (Disability-Adjusted Life Years)	Venezuela (Bolivarian Republic of)	Both	All ages	Gallbladder and biliary tract cancer	High body-mass index	Number	1371.853(934.978-1904.626)	2239.655(1373.381-3403.430)	0.633(0.171-1.146)
DALYs (Disability-Adjusted Life Years)	Angola	Both	All ages	Gallbladder and biliary tract cancer	High body-mass index	Number	20.201(11.766-31.599)	114.136(68.969-181.050)	4.650(2.464-8.176)
DALYs (Disability-Adjusted Life Years)	Central African Republic	Both	All ages	Gallbladder and biliary tract cancer	High body-mass index	Number	6.280(3.351-10.855)	18.403(9.760-33.477)	1.930(0.910-3.429)
DALYs (Disability-Adjusted Life Years)	Congo	Both	All ages	Gallbladder and biliary tract cancer	High body-mass index	Number	9.477(5.044-15.446)	39.501(22.855-62.569)	3.168(1.758-5.959)
DALYs (Disability-Adjusted Life Years)	Democratic Republic of the Congo	Both	All ages	Gallbladder and biliary tract cancer	High body-mass index	Number	68.089(39.157-112.919)	294.698(153.981-485.530)	3.328(1.856-5.387)
DALYs (Disability-Adjusted Life Years)	Equatorial Guinea	Both	All ages	Gallbladder and biliary tract cancer	High body-mass index	Number	1.507(0.870-2.593)	7.208(3.800-12.665)	3.783(1.339-7.277)
DALYs (Disability-Adjusted Life Years)	Gabon	Both	All ages	Gallbladder and biliary tract cancer	High body-mass index	Number	7.290(4.308-11.663)	18.884(10.736-31.120)	1.590(0.656-3.025)
DALYs (Disability-Adjusted Life Years)	China	Both	All ages	Gallbladder and biliary tract cancer	High body-mass index	Number	27460.593(18131.829-38713.261)	95576.432(53908.162-142812.009)	2.480(1.494-3.678)
DALYs (Disability-Adjusted Life Years)	Democratic People's Republic of Korea	Both	All ages	Gallbladder and biliary tract cancer	High body-mass index	Number	353.311(206.751-604.770)	880.788(506.459-1619.877)	1.493(0.661-2.529)
DALYs (Disability-Adjusted Life Years)	Taiwan (Province of China)	Both	All ages	Gallbladder and biliary tract cancer	High body-mass index	Number	852.625(609.035-1136.241)	2449.916(1696.408-3374.031)	1.873(1.507-2.321)
DALYs (Disability-Adjusted Life Years)	Belarus	Both	All ages	Gallbladder and biliary tract cancer	High body-mass index	Number	554.015(372.256-773.435)	919.824(602.802-1358.589)	0.660(0.320-1.111)
DALYs (Disability-Adjusted Life Years)	Estonia	Both	All ages	Gallbladder and biliary tract cancer	High body-mass index	Number	154.399(102.404-209.875)	164.163(110.233-237.268)	0.063(-0.097-0.245)
DALYs (Disability-Adjusted Life Years)	Latvia	Both	All ages	Gallbladder and biliary tract cancer	High body-mass index	Number	166.309(111.985-229.793)	193.304(131.044-275.942)	0.162(-0.004-0.352)
DALYs (Disability-Adjusted Life Years)	Lithuania	Both	All ages	Gallbladder and biliary tract cancer	High body-mass index	Number	291.305(201.191-399.481)	411.215(282.245-588.348)	0.412(0.202-0.634)
DALYs (Disability-Adjusted Life Years)	Republic of Moldova	Both	All ages	Gallbladder and biliary tract cancer	High body-mass index	Number	252.658(166.607-341.191)	242.223(159.104-336.895)	-0.041(-0.170-0.114)
DALYs (Disability-Adjusted Life Years)	Russian Federation	Both	All ages	Gallbladder and biliary tract cancer	High body-mass index	Number	10802.904(7467.986-14579.950)	14396.781(9674.984-19945.851)	0.333(0.187-0.470)
DALYs (Disability-Adjusted Life Years)	Ukraine	Both	All ages	Gallbladder and biliary tract cancer	High body-mass index	Number	2991.753(1771.263-4518.604)	3567.577(2137.724-5341.745)	0.192(-0.226-0.813)
DALYs (Disability-Adjusted Life Years)	Burundi	Both	All ages	Gallbladder and biliary tract cancer	High body-mass index	Number	26.748(13.330-44.144)	52.656(28.862-85.293)	0.969(0.173-2.471)
DALYs (Disability-Adjusted Life Years)	Comoros	Both	All ages	Gallbladder and biliary tract cancer	High body-mass index	Number	2.661(1.537-4.232)	10.596(5.993-17.843)	2.983(1.706-4.740)
DALYs (Disability-Adjusted Life Years)	Djibouti	Both	All ages	Gallbladder and biliary tract cancer	High body-mass index	Number	1.251(0.707-2.131)	8.243(4.373-15.025)	5.587(3.359-9.237)
DALYs (Disability-Adjusted Life Years)	Eritrea	Both	All ages	Gallbladder and biliary tract cancer	High body-mass index	Number	10.413(5.892-17.335)	39.569(21.949-67.357)	2.800(1.497-5.018)
DALYs (Disability-Adjusted Life Years)	Ethiopia	Both	All ages	Gallbladder and biliary tract cancer	High body-mass index	Number	516.192(277.812-900.214)	869.828(544.829-1361.366)	0.685(0.034-2.257)
DALYs (Disability-Adjusted Life Years)	Kenya	Both	All ages	Gallbladder and biliary tract cancer	High body-mass index	Number	141.792(87.545-231.512)	732.049(435.295-1164.624)	4.163(2.803-5.891)
DALYs (Disability-Adjusted Life Years)	Madagascar	Both	All ages	Gallbladder and biliary tract cancer	High body-mass index	Number	43.131(26.580-62.882)	149.010(80.669-236.388)	2.455(1.351-4.029)
DALYs (Disability-Adjusted Life Years)	Malawi	Both	All ages	Gallbladder and biliary tract cancer	High body-mass index	Number	14.580(8.920-21.683)	40.652(22.493-68.130)	1.788(0.900-3.128)
DALYs (Disability-Adjusted Life Years)	Mozambique	Both	All ages	Gallbladder and biliary tract cancer	High body-mass index	Number	64.432(36.149-100.993)	231.981(117.961-388.006)	2.600(1.476-4.164)
DALYs (Disability-Adjusted Life Years)	Rwanda	Both	All ages	Gallbladder and biliary tract cancer	High body-mass index	Number	50.853(28.815-78.318)	115.911(64.899-185.029)	1.279(0.378-3.181)
DALYs (Disability-Adjusted Life Years)	Somalia	Both	All ages	Gallbladder and biliary tract cancer	High body-mass index	Number	31.661(17.713-57.788)	109.131(56.695-204.615)	2.447(1.270-4.239)
DALYs (Disability-Adjusted Life Years)	South Sudan	Both	All ages	Gallbladder and biliary tract cancer	High body-mass index	Number	20.046(11.509-33.096)	44.572(25.619-74.244)	1.223(0.480-2.391)
DALYs (Disability-Adjusted Life Years)	Uganda	Both	All ages	Gallbladder and biliary tract cancer	High body-mass index	Number	62.967(37.806-92.550)	239.083(137.279-381.209)	2.797(1.408-4.811)
DALYs (Disability-Adjusted Life Years)	United Republic of Tanzania	Both	All ages	Gallbladder and biliary tract cancer	High body-mass index	Number	170.820(102.694-255.794)	642.266(366.092-1009.529)	2.760(1.622-4.155)
DALYs (Disability-Adjusted Life Years)	Zambia	Both	All ages	Gallbladder and biliary tract cancer	High body-mass index	Number	42.486(26.781-61.132)	192.588(106.833-302.046)	3.533(2.036-5.242)
DALYs (Disability-Adjusted Life Years)	Brunei Darussalam	Both	All ages	Gallbladder and biliary tract cancer	High body-mass index	Number	6.694(4.213-9.891)	23.456(14.575-34.237)	2.504(1.673-3.899)
DALYs (Disability-Adjusted Life Years)	Japan	Both	All ages	Gallbladder and biliary tract cancer	High body-mass index	Number	20124.643(14161.679-27216.630)	26073.559(17300.182-36693.982)	0.296(0.155-0.420)
DALYs (Disability-Adjusted Life Years)	Republic of Korea	Both	All ages	Gallbladder and biliary tract cancer	High body-mass index	Number	4658.001(2819.249-7216.111)	9207.735(5524.591-14046.725)	0.977(0.359-2.174)
DALYs (Disability-Adjusted Life Years)	Singapore	Both	All ages	Gallbladder and biliary tract cancer	High body-mass index	Number	63.013(44.388-84.502)	183.977(128.985-250.372)	1.920(1.458-2.422)
DALYs (Disability-Adjusted Life Years)	Canada	Both	All ages	Gallbladder and biliary tract cancer	High body-mass index	Number	1990.936(1354.178-2775.150)	2363.635(1587.059-3300.144)	0.187(0.078-0.308)
DALYs (Disability-Adjusted Life Years)	Greenland	Both	All ages	Gallbladder and biliary tract cancer	High body-mass index	Number	4.711(2.655-6.938)	4.557(2.751-6.842)	-0.033(-0.282-0.476)
DALYs (Disability-Adjusted Life Years)	United States of America	Both	All ages	Gallbladder and biliary tract cancer	High body-mass index	Number	13778.656(9336.505-19258.182)	22198.221(15082.188-29863.967)	0.611(0.495-0.703)
DALYs (Disability-Adjusted Life Years)	Afghanistan	Both	All ages	Gallbladder and biliary tract cancer	High body-mass index	Number	319.345(93.941-675.889)	710.477(261.699-1274.590)	1.225(0.413-2.535)
DALYs (Disability-Adjusted Life Years)	Algeria	Both	All ages	Gallbladder and biliary tract cancer	High body-mass index	Number	1332.601(815.398-1933.357)	4532.540(2775.644-6943.202)	2.401(1.617-3.492)
DALYs (Disability-Adjusted Life Years)	Bahrain	Both	All ages	Gallbladder and biliary tract cancer	High body-mass index	Number	6.798(4.263-10.313)	36.398(21.206-58.821)	4.354(2.707-6.657)
DALYs (Disability-Adjusted Life Years)	Egypt	Both	All ages	Gallbladder and biliary tract cancer	High body-mass index	Number	1208.112(769.876-1831.438)	4952.725(3011.833-7352.824)	3.100(1.910-4.484)
DALYs (Disability-Adjusted Life Years)	Iran (Islamic Republic of)	Both	All ages	Gallbladder and biliary tract cancer	High body-mass index	Number	389.356(233.582-580.527)	2670.956(1369.992-3813.802)	5.860(3.074-8.284)
DALYs (Disability-Adjusted Life Years)	Iraq	Both	All ages	Gallbladder and biliary tract cancer	High body-mass index	Number	366.647(224.396-542.484)	1174.330(687.868-1788.587)	2.203(1.218-3.643)
DALYs (Disability-Adjusted Life Years)	Jordan	Both	All ages	Gallbladder and biliary tract cancer	High body-mass index	Number	108.659(65.889-162.626)	495.655(286.275-755.481)	3.562(2.034-6.055)
DALYs (Disability-Adjusted Life Years)	Kuwait	Both	All ages	Gallbladder and biliary tract cancer	High body-mass index	Number	43.851(29.139-59.393)	182.515(120.892-254.937)	3.162(2.354-4.040)
DALYs (Disability-Adjusted Life Years)	Lebanon	Both	All ages	Gallbladder and biliary tract cancer	High body-mass index	Number	142.650(75.064-224.592)	351.444(201.432-519.446)	1.464(0.698-3.212)
DALYs (Disability-Adjusted Life Years)	Libya	Both	All ages	Gallbladder and biliary tract cancer	High body-mass index	Number	244.124(140.563-379.706)	1096.004(656.950-1629.850)	3.490(2.104-5.504)
DALYs (Disability-Adjusted Life Years)	Morocco	Both	All ages	Gallbladder and biliary tract cancer	High body-mass index	Number	297.267(172.962-432.805)	981.750(542.505-1541.585)	2.303(1.438-3.439)
DALYs (Disability-Adjusted Life Years)	Oman	Both	All ages	Gallbladder and biliary tract cancer	High body-mass index	Number	18.376(10.700-28.206)	67.573(40.182-104.895)	2.677(1.529-4.491)
DALYs (Disability-Adjusted Life Years)	Palestine	Both	All ages	Gallbladder and biliary tract cancer	High body-mass index	Number	53.628(30.628-83.459)	160.144(93.700-231.366)	1.986(1.150-3.292)
DALYs (Disability-Adjusted Life Years)	Qatar	Both	All ages	Gallbladder and biliary tract cancer	High body-mass index	Number	8.793(5.233-13.554)	66.079(35.089-113.685)	6.515(4.095-9.856)
DALYs (Disability-Adjusted Life Years)	Saudi Arabia	Both	All ages	Gallbladder and biliary tract cancer	High body-mass index	Number	372.040(216.040-651.020)	2088.083(1222.354-3242.518)	4.613(3.028-7.152)
DALYs (Disability-Adjusted Life Years)	Sudan	Both	All ages	Gallbladder and biliary tract cancer	High body-mass index	Number	267.311(121.752-583.426)	868.687(476.789-1384.955)	2.250(0.632-5.348)
DALYs (Disability-Adjusted Life Years)	Syrian Arab Republic	Both	All ages	Gallbladder and biliary tract cancer	High body-mass index	Number	15.655(9.306-24.439)	61.759(32.448-93.279)	2.945(1.432-5.171)
DALYs (Disability-Adjusted Life Years)	Tunisia	Both	All ages	Gallbladder and biliary tract cancer	High body-mass index	Number	321.403(190.581-476.340)	1150.249(660.589-1830.917)	2.579(1.470-4.225)
DALYs (Disability-Adjusted Life Years)	United Arab Emirates	Both	All ages	Gallbladder and biliary tract cancer	High body-mass index	Number	84.210(44.378-131.322)	695.720(421.614-1115.630)	7.262(5.051-12.593)
DALYs (Disability-Adjusted Life Years)	Yemen	Both	All ages	Gallbladder and biliary tract cancer	High body-mass index	Number	96.043(48.241-177.728)	475.894(252.229-766.238)	3.955(1.839-7.443)
DALYs (Disability-Adjusted Life Years)	American Samoa	Both	All ages	Gallbladder and biliary tract cancer	High body-mass index	Number	0.806(0.493-1.206)	1.518(0.956-2.466)	0.884(0.339-1.589)
DALYs (Disability-Adjusted Life Years)	Cook Islands	Both	All ages	Gallbladder and biliary tract cancer	High body-mass index	Number	0.472(0.240-0.718)	0.635(0.349-1.008)	0.347(-0.274-1.902)
DALYs (Disability-Adjusted Life Years)	Fiji	Both	All ages	Gallbladder and biliary tract cancer	High body-mass index	Number	15.532(9.666-22.624)	44.489(25.460-66.975)	1.864(0.931-3.112)
DALYs (Disability-Adjusted Life Years)	Guam	Both	All ages	Gallbladder and biliary tract cancer	High body-mass index	Number	1.352(0.847-1.932)	2.757(1.726-4.066)	1.039(0.678-1.453)
DALYs (Disability-Adjusted Life Years)	Kiribati	Both	All ages	Gallbladder and biliary tract cancer	High body-mass index	Number	1.034(0.474-1.585)	2.648(1.183-4.204)	1.560(0.826-2.678)
DALYs (Disability-Adjusted Life Years)	Marshall Islands	Both	All ages	Gallbladder and biliary tract cancer	High body-mass index	Number	0.569(0.302-0.872)	1.392(0.736-2.230)	1.447(0.743-2.288)
DALYs (Disability-Adjusted Life Years)	Micronesia (Federated States of)	Both	All ages	Gallbladder and biliary tract cancer	High body-mass index	Number	1.866(1.019-2.915)	2.946(1.682-4.487)	0.579(0.111-1.319)
DALYs (Disability-Adjusted Life Years)	Nauru	Both	All ages	Gallbladder and biliary tract cancer	High body-mass index	Number	0.284(0.143-0.476)	0.353(0.172-0.566)	0.241(-0.102-0.772)
DALYs (Disability-Adjusted Life Years)	Niue	Both	All ages	Gallbladder and biliary tract cancer	High body-mass index	Number	0.059(0.035-0.088)	0.066(0.039-0.095)	0.115(-0.212-0.483)
DALYs (Disability-Adjusted Life Years)	Northern Mariana Islands	Both	All ages	Gallbladder and biliary tract cancer	High body-mass index	Number	0.394(0.231-0.720)	1.189(0.717-2.086)	2.020(1.196-3.095)
DALYs (Disability-Adjusted Life Years)	Palau	Both	All ages	Gallbladder and biliary tract cancer	High body-mass index	Number	0.201(0.114-0.317)	0.542(0.300-0.848)	1.699(0.916-2.777)
DALYs (Disability-Adjusted Life Years)	Papua New Guinea	Both	All ages	Gallbladder and biliary tract cancer	High body-mass index	Number	27.666(12.751-45.742)	75.739(42.382-125.244)	1.738(0.853-3.322)
DALYs (Disability-Adjusted Life Years)	Samoa	Both	All ages	Gallbladder and biliary tract cancer	High body-mass index	Number	2.988(1.694-4.441)	5.365(3.230-7.739)	0.795(0.311-1.396)
DALYs (Disability-Adjusted Life Years)	Solomon Islands	Both	All ages	Gallbladder and biliary tract cancer	High body-mass index	Number	3.030(1.200-5.296)	9.142(5.033-14.733)	2.017(0.962-4.165)
DALYs (Disability-Adjusted Life Years)	Tokelau	Both	All ages	Gallbladder and biliary tract cancer	High body-mass index	Number	0.039(0.022-0.062)	0.041(0.024-0.062)	0.037(-0.233-0.431)
DALYs (Disability-Adjusted Life Years)	Tonga	Both	All ages	Gallbladder and biliary tract cancer	High body-mass index	Number	1.592(0.903-2.407)	2.263(1.346-3.457)	0.421(-0.000-0.962)
DALYs (Disability-Adjusted Life Years)	Tuvalu	Both	All ages	Gallbladder and biliary tract cancer	High body-mass index	Number	0.221(0.121-0.340)	0.325(0.195-0.480)	0.469(0.115-1.070)
DALYs (Disability-Adjusted Life Years)	Vanuatu	Both	All ages	Gallbladder and biliary tract cancer	High body-mass index	Number	1.123(0.583-1.820)	3.651(2.192-5.646)	2.251(1.280-3.454)
DALYs (Disability-Adjusted Life Years)	Bangladesh	Both	All ages	Gallbladder and biliary tract cancer	High body-mass index	Number	704.934(438.228-1117.217)	4015.543(2258.087-6721.761)	4.696(2.650-8.579)
DALYs (Disability-Adjusted Life Years)	Bhutan	Both	All ages	Gallbladder and biliary tract cancer	High body-mass index	Number	12.255(6.437-20.905)	38.176(22.893-62.813)	2.115(0.976-4.158)
DALYs (Disability-Adjusted Life Years)	India	Both	All ages	Gallbladder and biliary tract cancer	High body-mass index	Number	7915.473(5187.810-11331.762)	48287.348(28368.399-66649.830)	5.100(3.271-6.772)
DALYs (Disability-Adjusted Life Years)	Nepal	Both	All ages	Gallbladder and biliary tract cancer	High body-mass index	Number	178.693(102.317-309.636)	853.271(536.878-1350.643)	3.775(2.148-6.501)
DALYs (Disability-Adjusted Life Years)	Pakistan	Both	All ages	Gallbladder and biliary tract cancer	High body-mass index	Number	2935.639(1841.892-4366.535)	12216.623(7629.490-18922.729)	3.161(2.029-4.728)
DALYs (Disability-Adjusted Life Years)	Cambodia	Both	All ages	Gallbladder and biliary tract cancer	High body-mass index	Number	56.626(30.671-99.366)	196.229(111.475-419.054)	2.465(0.827-4.856)
DALYs (Disability-Adjusted Life Years)	Indonesia	Both	All ages	Gallbladder and biliary tract cancer	High body-mass index	Number	955.998(570.295-1631.955)	3343.511(2029.318-6711.213)	2.497(1.483-4.129)
DALYs (Disability-Adjusted Life Years)	Lao People's Democratic Republic	Both	All ages	Gallbladder and biliary tract cancer	High body-mass index	Number	29.354(13.722-49.592)	75.087(41.357-153.445)	1.558(0.380-3.559)
DALYs (Disability-Adjusted Life Years)	Malaysia	Both	All ages	Gallbladder and biliary tract cancer	High body-mass index	Number	250.975(134.396-349.109)	908.607(517.796-1300.622)	2.620(1.851-3.759)
DALYs (Disability-Adjusted Life Years)	Maldives	Both	All ages	Gallbladder and biliary tract cancer	High body-mass index	Number	1.853(0.806-2.945)	4.615(2.708-7.067)	1.491(0.477-5.190)
DALYs (Disability-Adjusted Life Years)	Mauritius	Both	All ages	Gallbladder and biliary tract cancer	High body-mass index	Number	27.315(19.780-37.198)	46.076(32.780-63.795)	0.687(0.449-0.902)
DALYs (Disability-Adjusted Life Years)	Myanmar	Both	All ages	Gallbladder and biliary tract cancer	High body-mass index	Number	334.180(178.286-604.755)	628.940(357.336-1291.279)	0.882(0.069-2.228)
DALYs (Disability-Adjusted Life Years)	Philippines	Both	All ages	Gallbladder and biliary tract cancer	High body-mass index	Number	254.526(159.100-375.173)	1077.142(689.476-1664.779)	3.232(2.349-4.613)
DALYs (Disability-Adjusted Life Years)	Seychelles	Both	All ages	Gallbladder and biliary tract cancer	High body-mass index	Number	2.349(1.395-3.365)	3.942(2.487-6.051)	0.679(0.266-1.862)
DALYs (Disability-Adjusted Life Years)	Sri Lanka	Both	All ages	Gallbladder and biliary tract cancer	High body-mass index	Number	381.713(147.772-577.724)	432.204(222.807-798.358)	0.132(-0.419-2.845)
DALYs (Disability-Adjusted Life Years)	Thailand	Both	All ages	Gallbladder and biliary tract cancer	High body-mass index	Number	3504.843(2079.264-5109.276)	17008.681(8839.913-25787.999)	3.853(2.241-6.111)
DALYs (Disability-Adjusted Life Years)	Timor-Leste	Both	All ages	Gallbladder and biliary tract cancer	High body-mass index	Number	1.835(1.023-3.118)	5.974(3.413-12.823)	2.255(1.049-4.209)
DALYs (Disability-Adjusted Life Years)	Viet Nam	Both	All ages	Gallbladder and biliary tract cancer	High body-mass index	Number	274.536(169.374-426.157)	1328.234(769.526-2162.526)	3.838(1.961-6.555)
DALYs (Disability-Adjusted Life Years)	Uruguay	Both	All ages	Gallbladder and biliary tract cancer	High body-mass index	Number	709.793(475.194-987.463)	778.513(524.030-1061.039)	0.097(-0.030-0.217)
DALYs (Disability-Adjusted Life Years)	Argentina	Both	All ages	Gallbladder and biliary tract cancer	High body-mass index	Number	6925.779(4688.763-9439.668)	7720.808(5203.325-10603.939)	0.115(0.018-0.227)
DALYs (Disability-Adjusted Life Years)	Chile	Both	All ages	Gallbladder and biliary tract cancer	High body-mass index	Number	6975.519(4666.479-9642.245)	8678.923(5888.466-12029.998)	0.244(0.137-0.366)
DALYs (Disability-Adjusted Life Years)	Botswana	Both	All ages	Gallbladder and biliary tract cancer	High body-mass index	Number	9.177(5.165-15.530)	36.257(19.619-63.833)	2.951(1.432-5.726)
DALYs (Disability-Adjusted Life Years)	Eswatini	Both	All ages	Gallbladder and biliary tract cancer	High body-mass index	Number	7.473(4.428-12.344)	28.882(15.498-46.772)	2.865(1.477-4.992)
DALYs (Disability-Adjusted Life Years)	Lesotho	Both	All ages	Gallbladder and biliary tract cancer	High body-mass index	Number	12.789(7.016-22.942)	44.391(24.701-75.302)	2.471(0.857-4.613)
DALYs (Disability-Adjusted Life Years)	Namibia	Both	All ages	Gallbladder and biliary tract cancer	High body-mass index	Number	7.551(4.505-11.211)	27.256(15.034-43.675)	2.609(1.342-4.328)
DALYs (Disability-Adjusted Life Years)	South Africa	Both	All ages	Gallbladder and biliary tract cancer	High body-mass index	Number	533.950(321.293-782.464)	1844.794(1102.293-2622.327)	2.455(1.729-3.039)
DALYs (Disability-Adjusted Life Years)	Zimbabwe	Both	All ages	Gallbladder and biliary tract cancer	High body-mass index	Number	80.216(48.838-118.525)	319.014(180.435-495.090)	2.977(1.540-4.842)
DALYs (Disability-Adjusted Life Years)	Brazil	Both	All ages	Gallbladder and biliary tract cancer	High body-mass index	Number	9126.994(6240.032-12601.273)	23042.071(15520.455-31530.029)	1.525(1.346-1.708)
DALYs (Disability-Adjusted Life Years)	Paraguay	Both	All ages	Gallbladder and biliary tract cancer	High body-mass index	Number	135.514(83.044-202.569)	434.684(266.250-664.687)	2.208(1.318-3.558)
DALYs (Disability-Adjusted Life Years)	Andorra	Both	All ages	Gallbladder and biliary tract cancer	High body-mass index	Number	4.408(2.512-6.981)	8.063(4.720-13.026)	0.829(0.138-1.793)
DALYs (Disability-Adjusted Life Years)	Austria	Both	All ages	Gallbladder and biliary tract cancer	High body-mass index	Number	1333.165(923.426-1837.234)	883.046(603.472-1231.693)	-0.338(-0.404--0.267)
DALYs (Disability-Adjusted Life Years)	Belgium	Both	All ages	Gallbladder and biliary tract cancer	High body-mass index	Number	671.841(460.624-921.668)	586.591(407.010-810.349)	-0.127(-0.209--0.033)
DALYs (Disability-Adjusted Life Years)	Cyprus	Both	All ages	Gallbladder and biliary tract cancer	High body-mass index	Number	43.645(29.086-63.199)	79.299(49.028-125.321)	0.817(0.357-1.579)
DALYs (Disability-Adjusted Life Years)	Denmark	Both	All ages	Gallbladder and biliary tract cancer	High body-mass index	Number	286.392(193.415-387.179)	330.925(227.469-452.467)	0.155(0.054-0.287)
DALYs (Disability-Adjusted Life Years)	Finland	Both	All ages	Gallbladder and biliary tract cancer	High body-mass index	Number	618.268(425.570-863.900)	713.373(479.326-997.669)	0.154(0.027-0.288)
DALYs (Disability-Adjusted Life Years)	France	Both	All ages	Gallbladder and biliary tract cancer	High body-mass index	Number	4453.383(3133.751-5970.164)	3751.195(2479.633-5218.449)	-0.158(-0.242--0.054)
DALYs (Disability-Adjusted Life Years)	Germany	Both	All ages	Gallbladder and biliary tract cancer	High body-mass index	Number	18191.140(12048.753-25451.559)	12220.669(8137.406-17095.618)	-0.328(-0.385--0.260)
DALYs (Disability-Adjusted Life Years)	Greece	Both	All ages	Gallbladder and biliary tract cancer	High body-mass index	Number	762.655(521.850-1044.793)	1033.117(686.135-1445.856)	0.355(0.212-0.486)
DALYs (Disability-Adjusted Life Years)	Iceland	Both	All ages	Gallbladder and biliary tract cancer	High body-mass index	Number	14.320(9.715-19.957)	17.820(12.092-25.307)	0.244(0.085-0.414)
DALYs (Disability-Adjusted Life Years)	Ireland	Both	All ages	Gallbladder and biliary tract cancer	High body-mass index	Number	191.693(130.177-261.486)	186.236(124.371-256.880)	-0.028(-0.137-0.093)
DALYs (Disability-Adjusted Life Years)	Israel	Both	All ages	Gallbladder and biliary tract cancer	High body-mass index	Number	263.453(179.665-363.238)	312.289(208.431-440.240)	0.185(0.050-0.334)
DALYs (Disability-Adjusted Life Years)	Italy	Both	All ages	Gallbladder and biliary tract cancer	High body-mass index	Number	8108.491(5606.472-11042.152)	10028.804(6597.086-14219.235)	0.237(0.126-0.332)
DALYs (Disability-Adjusted Life Years)	Luxembourg	Both	All ages	Gallbladder and biliary tract cancer	High body-mass index	Number	32.388(22.312-44.366)	32.328(22.226-46.012)	-0.002(-0.126-0.125)
DALYs (Disability-Adjusted Life Years)	Malta	Both	All ages	Gallbladder and biliary tract cancer	High body-mass index	Number	14.482(10.016-19.745)	21.567(14.528-29.961)	0.489(0.281-0.711)
DALYs (Disability-Adjusted Life Years)	Monaco	Both	All ages	Gallbladder and biliary tract cancer	High body-mass index	Number	1.457(0.853-2.253)	1.907(1.146-2.919)	0.308(-0.029-0.868)
DALYs (Disability-Adjusted Life Years)	Netherlands	Both	All ages	Gallbladder and biliary tract cancer	High body-mass index	Number	1310.152(908.430-1813.119)	1434.477(977.347-1987.597)	0.095(-0.015-0.205)
DALYs (Disability-Adjusted Life Years)	Norway	Both	All ages	Gallbladder and biliary tract cancer	High body-mass index	Number	237.677(165.357-324.390)	257.679(174.904-355.776)	0.084(0.007-0.174)
DALYs (Disability-Adjusted Life Years)	Portugal	Both	All ages	Gallbladder and biliary tract cancer	High body-mass index	Number	875.569(602.704-1220.921)	1028.935(688.500-1431.513)	0.175(0.057-0.307)
DALYs (Disability-Adjusted Life Years)	San Marino	Both	All ages	Gallbladder and biliary tract cancer	High body-mass index	Number	2.730(1.748-4.034)	3.020(1.612-4.912)	0.106(-0.276-0.615)
DALYs (Disability-Adjusted Life Years)	Spain	Both	All ages	Gallbladder and biliary tract cancer	High body-mass index	Number	4359.712(2968.299-6055.237)	4555.570(2995.650-6275.596)	0.045(-0.065-0.147)
DALYs (Disability-Adjusted Life Years)	Sweden	Both	All ages	Gallbladder and biliary tract cancer	High body-mass index	Number	1706.702(1184.037-2359.498)	1520.892(1034.583-2141.494)	-0.109(-0.217-0.012)
DALYs (Disability-Adjusted Life Years)	Switzerland	Both	All ages	Gallbladder and biliary tract cancer	High body-mass index	Number	340.362(234.047-458.959)	484.661(337.322-681.482)	0.424(0.268-0.603)
DALYs (Disability-Adjusted Life Years)	United Kingdom	Both	All ages	Gallbladder and biliary tract cancer	High body-mass index	Number	3180.715(2172.994-4400.451)	4629.620(3096.428-6449.452)	0.456(0.373-0.518)
DALYs (Disability-Adjusted Life Years)	Benin	Both	All ages	Gallbladder and biliary tract cancer	High body-mass index	Number	1.746(1.068-2.586)	5.906(3.013-9.147)	2.383(1.126-3.760)
DALYs (Disability-Adjusted Life Years)	Burkina Faso	Both	All ages	Gallbladder and biliary tract cancer	High body-mass index	Number	2.168(1.292-3.106)	5.920(3.032-8.733)	1.731(0.889-2.733)
DALYs (Disability-Adjusted Life Years)	Cabo Verde	Both	All ages	Gallbladder and biliary tract cancer	High body-mass index	Number	0.555(0.317-1.108)	4.548(1.709-7.283)	7.198(1.510-12.943)
DALYs (Disability-Adjusted Life Years)	Cameroon	Both	All ages	Gallbladder and biliary tract cancer	High body-mass index	Number	6.444(4.013-9.546)	26.275(12.568-43.151)	3.077(1.503-4.908)
DALYs (Disability-Adjusted Life Years)	Chad	Both	All ages	Gallbladder and biliary tract cancer	High body-mass index	Number	1.470(0.862-2.280)	5.031(2.842-7.715)	2.423(1.279-3.988)
DALYs (Disability-Adjusted Life Years)	Gambia	Both	All ages	Gallbladder and biliary tract cancer	High body-mass index	Number	0.000(0.000-0.000)	0.001(0.001-0.002)	3.015(1.842-4.547)
DALYs (Disability-Adjusted Life Years)	Ghana	Both	All ages	Gallbladder and biliary tract cancer	High body-mass index	Number	4.418(2.579-6.388)	23.695(12.429-35.645)	4.364(2.582-6.852)
DALYs (Disability-Adjusted Life Years)	Guinea	Both	All ages	Gallbladder and biliary tract cancer	High body-mass index	Number	2.172(1.369-3.402)	5.636(2.977-8.866)	1.595(0.579-2.919)
DALYs (Disability-Adjusted Life Years)	Guinea-Bissau	Both	All ages	Gallbladder and biliary tract cancer	High body-mass index	Number	0.409(0.220-0.634)	1.142(0.637-1.801)	1.796(0.940-3.109)
DALYs (Disability-Adjusted Life Years)	Liberia	Both	All ages	Gallbladder and biliary tract cancer	High body-mass index	Number	1.277(0.771-1.923)	3.474(1.720-5.693)	1.721(0.785-3.127)
DALYs (Disability-Adjusted Life Years)	Mali	Both	All ages	Gallbladder and biliary tract cancer	High body-mass index	Number	15.457(9.981-24.421)	41.516(24.582-69.267)	1.686(0.835-2.780)
DALYs (Disability-Adjusted Life Years)	Mauritania	Both	All ages	Gallbladder and biliary tract cancer	High body-mass index	Number	1.214(0.767-1.788)	3.237(1.689-5.103)	1.666(0.712-3.040)
DALYs (Disability-Adjusted Life Years)	Niger	Both	All ages	Gallbladder and biliary tract cancer	High body-mass index	Number	1.628(0.966-2.462)	5.866(2.976-9.518)	2.603(1.485-4.311)
DALYs (Disability-Adjusted Life Years)	Nigeria	Both	All ages	Gallbladder and biliary tract cancer	High body-mass index	Number	33.888(21.970-48.579)	130.432(71.515-201.709)	2.849(1.476-4.809)
DALYs (Disability-Adjusted Life Years)	Sao Tome and Principe	Both	All ages	Gallbladder and biliary tract cancer	High body-mass index	Number	2.268(1.330-3.425)	6.074(3.488-9.299)	1.678(0.925-2.695)
DALYs (Disability-Adjusted Life Years)	Senegal	Both	All ages	Gallbladder and biliary tract cancer	High body-mass index	Number	2.595(1.660-3.702)	8.888(4.890-14.176)	2.425(1.388-3.762)
DALYs (Disability-Adjusted Life Years)	Sierra Leone	Both	All ages	Gallbladder and biliary tract cancer	High body-mass index	Number	1.280(0.754-1.932)	3.979(1.986-6.227)	2.109(1.099-3.603)
DALYs (Disability-Adjusted Life Years)	Togo	Both	All ages	Gallbladder and biliary tract cancer	High body-mass index	Number	0.973(0.579-1.427)	4.983(2.562-8.140)	4.124(2.453-6.658)
DALYs (Disability-Adjusted Life Years)	T眉rkiye	Both	All ages	Gallbladder and biliary tract cancer	High body-mass index	Number	2725.483(1664.449-3914.180)	5778.495(3636.929-8605.116)	1.120(0.560-1.933)
DALYs (Disability-Adjusted Life Years)	C么te d'Ivoire	Both	All ages	Gallbladder and biliary tract cancer	High body-mass index	Number	3.755(2.146-5.551)	15.660(7.612-24.503)	3.170(1.834-4.952)
