# Supplementary material for: An analysis of the global burden of gallbladder and biliary tract cancer attributable to high BMI in 204 countries and territories: 1990–2021
Source: Front Nutr. 2024 Dec 16;11:1521770. doi: 10.3389/fnut.2024.1521770 (PMC11729382; doi:10.3389/fnut.2024.1521770)
Supplement: Supplementary file 4 [file Table_4.xlsx]

## Sheet: Sheet1
measure_name	location_name	sex_name	age_name	cause_name	rei_name	metric_name	1990	2021	PC	EAPCs
DALYs (Disability-Adjusted Life Years)	Bolivia (Plurinational State of)	Both	Age-standardized	Gallbladder and biliary tract cancer	High body-mass index	Rate	20.559(10.930-32.419)	20.468(11.451-32.789)	-0.004(-0.291-0.459)	-0.14(-0.24,-0.04)
DALYs (Disability-Adjusted Life Years)	Ecuador	Both	Age-standardized	Gallbladder and biliary tract cancer	High body-mass index	Rate	15.025(10.082-20.386)	12.675(8.162-18.066)	-0.156(-0.368-0.112)	-0.45(-0.64,-0.25)
DALYs (Disability-Adjusted Life Years)	Peru	Both	Age-standardized	Gallbladder and biliary tract cancer	High body-mass index	Rate	13.681(8.561-20.352)	14.902(8.763-23.362)	0.089(-0.214-0.453)	-0.16(-0.45,0.14)
DALYs (Disability-Adjusted Life Years)	Australia	Both	Age-standardized	Gallbladder and biliary tract cancer	High body-mass index	Rate	5.184(3.546-7.128)	3.906(2.630-5.389)	-0.247(-0.319--0.173)	-1.10(-1.21,-0.98)
DALYs (Disability-Adjusted Life Years)	New Zealand	Both	Age-standardized	Gallbladder and biliary tract cancer	High body-mass index	Rate	4.922(3.450-6.740)	6.115(4.055-8.417)	0.242(0.095-0.362)	0.49(0.00,0.98)
DALYs (Disability-Adjusted Life Years)	Antigua and Barbuda	Both	Age-standardized	Gallbladder and biliary tract cancer	High body-mass index	Rate	6.401(4.391-8.767)	3.947(2.685-5.318)	-0.383(-0.459--0.300)	-1.88(-2.17,-1.58)
DALYs (Disability-Adjusted Life Years)	Bahamas	Both	Age-standardized	Gallbladder and biliary tract cancer	High body-mass index	Rate	8.633(5.783-12.092)	6.681(4.231-9.661)	-0.226(-0.409-0.007)	-1.08(-1.27,-0.90)
DALYs (Disability-Adjusted Life Years)	Barbados	Both	Age-standardized	Gallbladder and biliary tract cancer	High body-mass index	Rate	6.123(4.107-8.449)	5.454(3.506-7.877)	-0.109(-0.340-0.139)	-0.36(-0.51,-0.22)
DALYs (Disability-Adjusted Life Years)	Belize	Both	Age-standardized	Gallbladder and biliary tract cancer	High body-mass index	Rate	6.767(4.574-9.466)	5.075(3.499-6.698)	-0.250(-0.400--0.076)	-1.31(-1.70,-0.92)
DALYs (Disability-Adjusted Life Years)	Bermuda	Both	Age-standardized	Gallbladder and biliary tract cancer	High body-mass index	Rate	5.640(3.521-8.098)	2.515(1.664-3.615)	-0.554(-0.656--0.397)	-3.11(-3.34,-2.88)
DALYs (Disability-Adjusted Life Years)	Cuba	Both	Age-standardized	Gallbladder and biliary tract cancer	High body-mass index	Rate	4.349(3.058-5.885)	3.219(2.222-4.659)	-0.260(-0.393--0.117)	-1.29(-1.46,-1.11)
DALYs (Disability-Adjusted Life Years)	Dominica	Both	Age-standardized	Gallbladder and biliary tract cancer	High body-mass index	Rate	7.971(4.898-11.765)	7.874(5.038-11.397)	-0.012(-0.276-0.286)	-0.23(-0.32,-0.14)
DALYs (Disability-Adjusted Life Years)	Dominican Republic	Both	Age-standardized	Gallbladder and biliary tract cancer	High body-mass index	Rate	2.665(1.493-4.003)	2.919(1.868-4.536)	0.095(-0.220-0.792)	0.72(0.53,0.91)
DALYs (Disability-Adjusted Life Years)	Grenada	Both	Age-standardized	Gallbladder and biliary tract cancer	High body-mass index	Rate	5.584(3.512-7.850)	5.012(3.338-7.085)	-0.103(-0.284-0.171)	-0.33(-0.43,-0.24)
DALYs (Disability-Adjusted Life Years)	Guyana	Both	Age-standardized	Gallbladder and biliary tract cancer	High body-mass index	Rate	4.856(3.185-6.784)	4.232(2.744-6.161)	-0.129(-0.355-0.180)	-0.55(-0.77,-0.33)
DALYs (Disability-Adjusted Life Years)	Haiti	Both	Age-standardized	Gallbladder and biliary tract cancer	High body-mass index	Rate	2.795(1.357-4.668)	3.082(1.639-5.137)	0.103(-0.222-0.658)	0.47(0.38,0.56)
DALYs (Disability-Adjusted Life Years)	Jamaica	Both	Age-standardized	Gallbladder and biliary tract cancer	High body-mass index	Rate	4.329(2.943-6.014)	4.464(2.827-6.542)	0.031(-0.263-0.396)	-0.10(-0.39,0.19)
DALYs (Disability-Adjusted Life Years)	Puerto Rico	Both	Age-standardized	Gallbladder and biliary tract cancer	High body-mass index	Rate	5.207(3.567-7.183)	3.077(2.062-4.246)	-0.409(-0.536--0.279)	-2.27(-2.48,-2.05)
DALYs (Disability-Adjusted Life Years)	Saint Kitts and Nevis	Both	Age-standardized	Gallbladder and biliary tract cancer	High body-mass index	Rate	6.720(4.268-9.576)	3.898(2.595-5.403)	-0.420(-0.530--0.264)	-1.81(-1.99,-1.64)
DALYs (Disability-Adjusted Life Years)	Saint Lucia	Both	Age-standardized	Gallbladder and biliary tract cancer	High body-mass index	Rate	4.493(3.030-6.334)	2.903(1.882-4.189)	-0.354(-0.485--0.183)	-1.97(-2.29,-1.65)
DALYs (Disability-Adjusted Life Years)	Saint Vincent and the Grenadines	Both	Age-standardized	Gallbladder and biliary tract cancer	High body-mass index	Rate	3.931(2.829-5.483)	2.769(1.899-3.835)	-0.296(-0.397--0.146)	-1.44(-1.70,-1.19)
DALYs (Disability-Adjusted Life Years)	Suriname	Both	Age-standardized	Gallbladder and biliary tract cancer	High body-mass index	Rate	3.188(1.934-4.587)	3.045(1.841-4.729)	-0.045(-0.330-0.347)	-0.18(-0.34,-0.01)
DALYs (Disability-Adjusted Life Years)	Trinidad and Tobago	Both	Age-standardized	Gallbladder and biliary tract cancer	High body-mass index	Rate	6.752(4.668-9.200)	4.374(2.763-6.322)	-0.352(-0.524--0.164)	-1.97(-2.34,-1.61)
DALYs (Disability-Adjusted Life Years)	United States Virgin Islands	Both	Age-standardized	Gallbladder and biliary tract cancer	High body-mass index	Rate	8.241(4.502-12.103)	4.134(2.476-6.455)	-0.498(-0.646--0.211)	-2.43(-2.70,-2.15)
DALYs (Disability-Adjusted Life Years)	Armenia	Both	Age-standardized	Gallbladder and biliary tract cancer	High body-mass index	Rate	2.975(1.926-4.221)	6.447(4.224-9.013)	1.167(0.633-1.837)	3.08(2.23,3.93)
DALYs (Disability-Adjusted Life Years)	Azerbaijan	Both	Age-standardized	Gallbladder and biliary tract cancer	High body-mass index	Rate	3.196(1.813-5.015)	2.837(1.421-4.698)	-0.112(-0.526-0.411)	-0.57(-0.72,-0.43)
DALYs (Disability-Adjusted Life Years)	Georgia	Both	Age-standardized	Gallbladder and biliary tract cancer	High body-mass index	Rate	6.921(4.418-9.983)	5.824(3.821-8.688)	-0.158(-0.389-0.206)	-1.45(-2.63,-0.25)
DALYs (Disability-Adjusted Life Years)	Kazakhstan	Both	Age-standardized	Gallbladder and biliary tract cancer	High body-mass index	Rate	4.683(3.043-6.932)	4.626(3.158-6.480)	-0.012(-0.297-0.336)	-0.46(-0.72,-0.21)
DALYs (Disability-Adjusted Life Years)	Kyrgyzstan	Both	Age-standardized	Gallbladder and biliary tract cancer	High body-mass index	Rate	4.087(2.730-5.715)	4.623(2.919-6.423)	0.131(-0.112-0.454)	-1.91(-3.18,-0.63)
DALYs (Disability-Adjusted Life Years)	Mongolia	Both	Age-standardized	Gallbladder and biliary tract cancer	High body-mass index	Rate	12.086(6.878-18.912)	9.720(5.854-15.715)	-0.196(-0.540-0.296)	-1.00(-1.26,-0.73)
DALYs (Disability-Adjusted Life Years)	Tajikistan	Both	Age-standardized	Gallbladder and biliary tract cancer	High body-mass index	Rate	0.627(0.357-0.983)	0.460(0.258-0.736)	-0.267(-0.545-0.151)	-1.27(-1.42,-1.12)
DALYs (Disability-Adjusted Life Years)	Turkmenistan	Both	Age-standardized	Gallbladder and biliary tract cancer	High body-mass index	Rate	9.919(6.562-14.313)	3.111(1.897-4.805)	-0.686(-0.771--0.573)	-4.87(-6.13,-3.59)
DALYs (Disability-Adjusted Life Years)	Uzbekistan	Both	Age-standardized	Gallbladder and biliary tract cancer	High body-mass index	Rate	0.869(0.520-1.373)	1.610(1.042-2.427)	0.853(0.193-1.811)	2.05(1.43,2.66)
DALYs (Disability-Adjusted Life Years)	Albania	Both	Age-standardized	Gallbladder and biliary tract cancer	High body-mass index	Rate	4.754(2.794-7.236)	4.353(2.351-6.994)	-0.084(-0.429-0.360)	0.07(-0.10,0.24)
DALYs (Disability-Adjusted Life Years)	Bosnia and Herzegovina	Both	Age-standardized	Gallbladder and biliary tract cancer	High body-mass index	Rate	16.579(10.021-24.322)	10.935(6.574-18.662)	-0.340(-0.550-0.202)	-1.82(-2.05,-1.59)
DALYs (Disability-Adjusted Life Years)	Bulgaria	Both	Age-standardized	Gallbladder and biliary tract cancer	High body-mass index	Rate	5.671(3.876-7.868)	5.183(3.459-7.579)	-0.086(-0.254-0.111)	-0.28(-0.51,-0.05)
DALYs (Disability-Adjusted Life Years)	Croatia	Both	Age-standardized	Gallbladder and biliary tract cancer	High body-mass index	Rate	12.054(8.041-16.620)	9.771(6.562-13.756)	-0.189(-0.311--0.047)	-0.77(-0.90,-0.64)
DALYs (Disability-Adjusted Life Years)	Czechia	Both	Age-standardized	Gallbladder and biliary tract cancer	High body-mass index	Rate	27.610(18.427-38.682)	13.940(8.991-20.181)	-0.495(-0.579--0.403)	-2.45(-2.53,-2.37)
DALYs (Disability-Adjusted Life Years)	Hungary	Both	Age-standardized	Gallbladder and biliary tract cancer	High body-mass index	Rate	26.191(17.400-35.676)	12.578(8.353-17.633)	-0.520(-0.592--0.445)	-2.57(-2.68,-2.46)
DALYs (Disability-Adjusted Life Years)	Montenegro	Both	Age-standardized	Gallbladder and biliary tract cancer	High body-mass index	Rate	5.378(3.365-7.852)	6.338(3.821-9.654)	0.178(-0.162-0.644)	0.54(0.33,0.74)
DALYs (Disability-Adjusted Life Years)	North Macedonia	Both	Age-standardized	Gallbladder and biliary tract cancer	High body-mass index	Rate	9.850(6.310-14.681)	9.020(5.444-13.836)	-0.084(-0.283-0.160)	-0.55(-0.77,-0.34)
DALYs (Disability-Adjusted Life Years)	Poland	Both	Age-standardized	Gallbladder and biliary tract cancer	High body-mass index	Rate	17.742(12.199-24.079)	11.177(7.417-15.552)	-0.370(-0.437--0.311)	-1.75(-1.87,-1.63)
DALYs (Disability-Adjusted Life Years)	Romania	Both	Age-standardized	Gallbladder and biliary tract cancer	High body-mass index	Rate	8.314(5.730-11.707)	6.158(4.057-8.571)	-0.259(-0.375--0.151)	-0.82(-1.08,-0.56)
DALYs (Disability-Adjusted Life Years)	Serbia	Both	Age-standardized	Gallbladder and biliary tract cancer	High body-mass index	Rate	9.349(5.600-14.272)	9.013(5.381-13.705)	-0.036(-0.340-0.305)	-0.50(-0.69,-0.30)
DALYs (Disability-Adjusted Life Years)	Slovakia	Both	Age-standardized	Gallbladder and biliary tract cancer	High body-mass index	Rate	21.487(13.625-31.917)	15.465(8.930-24.301)	-0.280(-0.483-0.002)	-1.16(-1.24,-1.07)
DALYs (Disability-Adjusted Life Years)	Slovenia	Both	Age-standardized	Gallbladder and biliary tract cancer	High body-mass index	Rate	14.627(9.924-20.072)	8.687(5.858-12.175)	-0.406(-0.512--0.292)	-1.97(-2.11,-1.84)
DALYs (Disability-Adjusted Life Years)	Colombia	Both	Age-standardized	Gallbladder and biliary tract cancer	High body-mass index	Rate	13.088(9.003-18.075)	9.311(6.103-13.254)	-0.289(-0.405--0.142)	-1.31(-1.57,-1.04)
DALYs (Disability-Adjusted Life Years)	Costa Rica	Both	Age-standardized	Gallbladder and biliary tract cancer	High body-mass index	Rate	11.618(8.095-16.325)	7.603(5.054-10.585)	-0.346(-0.438--0.238)	-2.15(-2.49,-1.81)
DALYs (Disability-Adjusted Life Years)	El Salvador	Both	Age-standardized	Gallbladder and biliary tract cancer	High body-mass index	Rate	11.056(6.904-15.914)	11.709(7.058-17.804)	0.059(-0.194-0.452)	-0.16(-0.37,0.05)
DALYs (Disability-Adjusted Life Years)	Guatemala	Both	Age-standardized	Gallbladder and biliary tract cancer	High body-mass index	Rate	16.309(11.401-22.438)	7.101(4.752-9.949)	-0.565(-0.636--0.486)	-3.53(-3.88,-3.18)
DALYs (Disability-Adjusted Life Years)	Honduras	Both	Age-standardized	Gallbladder and biliary tract cancer	High body-mass index	Rate	7.766(4.765-12.202)	13.240(7.635-20.470)	0.705(0.198-1.329)	1.78(1.61,1.95)
DALYs (Disability-Adjusted Life Years)	Mexico	Both	Age-standardized	Gallbladder and biliary tract cancer	High body-mass index	Rate	16.774(11.443-23.041)	9.901(6.453-14.099)	-0.410(-0.489--0.322)	-2.15(-2.37,-1.92)
DALYs (Disability-Adjusted Life Years)	Nicaragua	Both	Age-standardized	Gallbladder and biliary tract cancer	High body-mass index	Rate	11.901(6.908-17.296)	9.915(6.212-15.592)	-0.167(-0.384-0.297)	-0.65(-0.75,-0.55)
DALYs (Disability-Adjusted Life Years)	Panama	Both	Age-standardized	Gallbladder and biliary tract cancer	High body-mass index	Rate	8.827(6.018-12.212)	5.328(3.399-7.517)	-0.396(-0.531--0.266)	-1.66(-1.84,-1.48)
DALYs (Disability-Adjusted Life Years)	Venezuela (Bolivarian Republic of)	Both	Age-standardized	Gallbladder and biliary tract cancer	High body-mass index	Rate	13.815(9.437-19.249)	7.267(4.473-11.019)	-0.474(-0.622--0.312)	-2.46(-2.84,-2.07)
DALYs (Disability-Adjusted Life Years)	Angola	Both	Age-standardized	Gallbladder and biliary tract cancer	High body-mass index	Rate	0.461(0.268-0.729)	0.856(0.525-1.366)	0.857(0.179-1.973)	2.22(2.08,2.36)
DALYs (Disability-Adjusted Life Years)	Central African Republic	Both	Age-standardized	Gallbladder and biliary tract cancer	High body-mass index	Rate	0.488(0.271-0.829)	0.715(0.389-1.292)	0.466(-0.001-1.162)	1.30(1.24,1.35)
DALYs (Disability-Adjusted Life Years)	Congo	Both	Age-standardized	Gallbladder and biliary tract cancer	High body-mass index	Rate	0.812(0.444-1.313)	1.282(0.765-2.000)	0.578(0.076-1.561)	1.45(1.36,1.54)
DALYs (Disability-Adjusted Life Years)	Democratic Republic of the Congo	Both	Age-standardized	Gallbladder and biliary tract cancer	High body-mass index	Rate	0.404(0.235-0.667)	0.754(0.389-1.244)	0.864(0.239-1.706)	2.16(1.94,2.39)
DALYs (Disability-Adjusted Life Years)	Equatorial Guinea	Both	Age-standardized	Gallbladder and biliary tract cancer	High body-mass index	Rate	0.705(0.410-1.194)	1.295(0.703-2.241)	0.837(-0.073-2.097)	2.09(1.99,2.19)
DALYs (Disability-Adjusted Life Years)	Gabon	Both	Age-standardized	Gallbladder and biliary tract cancer	High body-mass index	Rate	1.234(0.734-1.967)	1.683(0.962-2.720)	0.364(-0.097-1.093)	0.90(0.76,1.03)
DALYs (Disability-Adjusted Life Years)	China	Both	Age-standardized	Gallbladder and biliary tract cancer	High body-mass index	Rate	3.141(2.076-4.442)	4.454(2.514-6.657)	0.418(0.024-0.877)	1.15(1.07,1.24)
DALYs (Disability-Adjusted Life Years)	Democratic People's Republic of Korea	Both	Age-standardized	Gallbladder and biliary tract cancer	High body-mass index	Rate	2.137(1.261-3.704)	2.658(1.516-4.919)	0.244(-0.155-0.744)	0.75(0.65,0.84)
DALYs (Disability-Adjusted Life Years)	Taiwan (Province of China)	Both	Age-standardized	Gallbladder and biliary tract cancer	High body-mass index	Rate	5.010(3.599-6.682)	5.899(4.098-8.109)	0.177(0.027-0.359)	-0.58(-1.26,0.11)
DALYs (Disability-Adjusted Life Years)	Belarus	Both	Age-standardized	Gallbladder and biliary tract cancer	High body-mass index	Rate	4.219(2.849-5.881)	5.692(3.717-8.423)	0.349(0.069-0.707)	0.75(0.52,0.99)
DALYs (Disability-Adjusted Life Years)	Estonia	Both	Age-standardized	Gallbladder and biliary tract cancer	High body-mass index	Rate	7.528(4.993-10.213)	6.231(4.223-8.930)	-0.172(-0.293--0.030)	-1.11(-1.37,-0.86)
DALYs (Disability-Adjusted Life Years)	Latvia	Both	Age-standardized	Gallbladder and biliary tract cancer	High body-mass index	Rate	4.632(3.123-6.410)	5.104(3.470-7.251)	0.102(-0.053-0.284)	-0.19(-0.41,0.04)
DALYs (Disability-Adjusted Life Years)	Lithuania	Both	Age-standardized	Gallbladder and biliary tract cancer	High body-mass index	Rate	6.446(4.471-8.857)	7.406(5.135-10.530)	0.149(-0.026-0.325)	-0.28(-0.70,0.14)
DALYs (Disability-Adjusted Life Years)	Republic of Moldova	Both	Age-standardized	Gallbladder and biliary tract cancer	High body-mass index	Rate	5.507(3.629-7.414)	4.038(2.661-5.608)	-0.267(-0.366--0.147)	-0.93(-1.26,-0.60)
DALYs (Disability-Adjusted Life Years)	Russian Federation	Both	Age-standardized	Gallbladder and biliary tract cancer	High body-mass index	Rate	5.852(4.035-7.875)	6.020(4.048-8.342)	0.029(-0.084-0.133)	-0.59(-0.97,-0.22)
DALYs (Disability-Adjusted Life Years)	Ukraine	Both	Age-standardized	Gallbladder and biliary tract cancer	High body-mass index	Rate	4.098(2.409-6.234)	4.686(2.799-6.989)	0.144(-0.257-0.740)	0.45(0.20,0.71)
DALYs (Disability-Adjusted Life Years)	Burundi	Both	Age-standardized	Gallbladder and biliary tract cancer	High body-mass index	Rate	1.101(0.555-1.821)	0.999(0.551-1.584)	-0.092(-0.452-0.587)	-0.80(-1.02,-0.59)
DALYs (Disability-Adjusted Life Years)	Comoros	Both	Age-standardized	Gallbladder and biliary tract cancer	High body-mass index	Rate	1.261(0.726-2.022)	2.060(1.162-3.440)	0.633(0.140-1.360)	1.48(1.38,1.58)
DALYs (Disability-Adjusted Life Years)	Djibouti	Both	Age-standardized	Gallbladder and biliary tract cancer	High body-mass index	Rate	0.821(0.466-1.376)	1.152(0.625-2.030)	0.403(-0.039-1.110)	1.03(0.98,1.09)
DALYs (Disability-Adjusted Life Years)	Eritrea	Both	Age-standardized	Gallbladder and biliary tract cancer	High body-mass index	Rate	0.806(0.461-1.341)	1.295(0.731-2.204)	0.606(0.078-1.489)	1.55(1.50,1.59)
DALYs (Disability-Adjusted Life Years)	Ethiopia	Both	Age-standardized	Gallbladder and biliary tract cancer	High body-mass index	Rate	2.354(1.287-4.052)	1.890(1.172-2.950)	-0.197(-0.502-0.439)	-1.20(-1.45,-0.95)
DALYs (Disability-Adjusted Life Years)	Kenya	Both	Age-standardized	Gallbladder and biliary tract cancer	High body-mass index	Rate	1.610(1.001-2.616)	2.909(1.758-4.600)	0.807(0.339-1.391)	2.27(2.13,2.41)
DALYs (Disability-Adjusted Life Years)	Madagascar	Both	Age-standardized	Gallbladder and biliary tract cancer	High body-mass index	Rate	0.807(0.496-1.174)	1.217(0.675-1.923)	0.507(0.037-1.202)	1.30(1.16,1.45)
DALYs (Disability-Adjusted Life Years)	Malawi	Both	Age-standardized	Gallbladder and biliary tract cancer	High body-mass index	Rate	0.346(0.214-0.513)	0.495(0.276-0.812)	0.433(0.006-1.105)	1.03(0.91,1.14)
DALYs (Disability-Adjusted Life Years)	Mozambique	Both	Age-standardized	Gallbladder and biliary tract cancer	High body-mass index	Rate	0.996(0.564-1.555)	1.867(0.966-3.099)	0.875(0.301-1.674)	2.47(2.25,2.68)
DALYs (Disability-Adjusted Life Years)	Rwanda	Both	Age-standardized	Gallbladder and biliary tract cancer	High body-mass index	Rate	1.644(0.950-2.522)	1.707(0.965-2.699)	0.038(-0.356-0.870)	-0.63(-0.94,-0.32)
DALYs (Disability-Adjusted Life Years)	Somalia	Both	Age-standardized	Gallbladder and biliary tract cancer	High body-mass index	Rate	1.096(0.631-1.989)	1.510(0.786-2.791)	0.378(-0.060-1.020)	1.07(1.04,1.11)
DALYs (Disability-Adjusted Life Years)	South Sudan	Both	Age-standardized	Gallbladder and biliary tract cancer	High body-mass index	Rate	0.751(0.434-1.242)	1.028(0.595-1.683)	0.369(-0.086-1.107)	0.99(0.77,1.20)
DALYs (Disability-Adjusted Life Years)	Uganda	Both	Age-standardized	Gallbladder and biliary tract cancer	High body-mass index	Rate	0.926(0.557-1.352)	1.479(0.864-2.324)	0.598(0.039-1.435)	1.00(0.74,1.25)
DALYs (Disability-Adjusted Life Years)	United Republic of Tanzania	Both	Age-standardized	Gallbladder and biliary tract cancer	High body-mass index	Rate	1.483(0.890-2.209)	2.372(1.362-3.691)	0.600(0.135-1.181)	1.61(1.55,1.67)
DALYs (Disability-Adjusted Life Years)	Zambia	Both	Age-standardized	Gallbladder and biliary tract cancer	High body-mass index	Rate	1.357(0.862-1.968)	2.504(1.395-3.939)	0.846(0.262-1.565)	1.83(1.73,1.94)
DALYs (Disability-Adjusted Life Years)	Brunei Darussalam	Both	Age-standardized	Gallbladder and biliary tract cancer	High body-mass index	Rate	6.164(3.875-9.187)	6.070(3.754-8.756)	-0.015(-0.248-0.386)	0.38(0.24,0.52)
DALYs (Disability-Adjusted Life Years)	Japan	Both	Age-standardized	Gallbladder and biliary tract cancer	High body-mass index	Rate	11.729(8.248-15.893)	6.924(4.730-9.544)	-0.410(-0.452--0.369)	-1.86(-1.92,-1.81)
DALYs (Disability-Adjusted Life Years)	Republic of Korea	Both	Age-standardized	Gallbladder and biliary tract cancer	High body-mass index	Rate	15.343(9.570-23.385)	9.715(5.816-14.750)	-0.367(-0.563--0.022)	-1.71(-1.81,-1.61)
DALYs (Disability-Adjusted Life Years)	Singapore	Both	Age-standardized	Gallbladder and biliary tract cancer	High body-mass index	Rate	2.753(1.939-3.710)	2.115(1.477-2.877)	-0.232(-0.362--0.099)	-1.13(-1.34,-0.91)
DALYs (Disability-Adjusted Life Years)	Canada	Both	Age-standardized	Gallbladder and biliary tract cancer	High body-mass index	Rate	6.147(4.179-8.579)	3.380(2.285-4.713)	-0.450(-0.500--0.396)	-1.89(-1.99,-1.79)
DALYs (Disability-Adjusted Life Years)	Greenland	Both	Age-standardized	Gallbladder and biliary tract cancer	High body-mass index	Rate	13.530(7.760-19.958)	6.181(3.725-9.274)	-0.543(-0.655--0.304)	-2.41(-2.62,-2.20)
DALYs (Disability-Adjusted Life Years)	United States of America	Both	Age-standardized	Gallbladder and biliary tract cancer	High body-mass index	Rate	4.414(3.001-6.156)	3.954(2.692-5.322)	-0.104(-0.168--0.053)	-0.37(-0.47,-0.26)
DALYs (Disability-Adjusted Life Years)	Afghanistan	Both	Age-standardized	Gallbladder and biliary tract cancer	High body-mass index	Rate	4.226(1.269-8.944)	6.245(2.429-11.098)	0.478(-0.046-1.333)	1.48(1.38,1.58)
DALYs (Disability-Adjusted Life Years)	Algeria	Both	Age-standardized	Gallbladder and biliary tract cancer	High body-mass index	Rate	10.694(6.534-15.368)	12.422(7.612-18.940)	0.162(-0.093-0.506)	0.65(0.50,0.80)
DALYs (Disability-Adjusted Life Years)	Bahrain	Both	Age-standardized	Gallbladder and biliary tract cancer	High body-mass index	Rate	3.648(2.263-5.390)	3.844(2.300-5.961)	0.054(-0.261-0.476)	0.26(0.04,0.49)
DALYs (Disability-Adjusted Life Years)	Egypt	Both	Age-standardized	Gallbladder and biliary tract cancer	High body-mass index	Rate	4.083(2.682-6.577)	7.472(4.569-10.883)	0.830(0.247-1.448)	2.61(2.31,2.92)
DALYs (Disability-Adjusted Life Years)	Iran (Islamic Republic of)	Both	Age-standardized	Gallbladder and biliary tract cancer	High body-mass index	Rate	1.399(0.847-2.065)	3.332(1.717-4.749)	1.381(0.425-2.203)	3.91(3.42,4.39)
DALYs (Disability-Adjusted Life Years)	Iraq	Both	Age-standardized	Gallbladder and biliary tract cancer	High body-mass index	Rate	4.398(2.714-6.510)	4.617(2.748-6.976)	0.050(-0.276-0.486)	0.10(-0.00,0.20)
DALYs (Disability-Adjusted Life Years)	Jordan	Both	Age-standardized	Gallbladder and biliary tract cancer	High body-mass index	Rate	7.620(4.630-11.355)	6.324(3.680-9.781)	-0.170(-0.436-0.256)	-0.79(-1.11,-0.46)
DALYs (Disability-Adjusted Life Years)	Kuwait	Both	Age-standardized	Gallbladder and biliary tract cancer	High body-mass index	Rate	6.690(4.421-9.118)	5.490(3.628-7.701)	-0.179(-0.331--0.015)	-0.37(-1.49,0.76)
DALYs (Disability-Adjusted Life Years)	Lebanon	Both	Age-standardized	Gallbladder and biliary tract cancer	High body-mass index	Rate	6.447(3.418-10.092)	5.866(3.374-8.682)	-0.090(-0.368-0.548)	-0.15(-0.28,-0.01)
DALYs (Disability-Adjusted Life Years)	Libya	Both	Age-standardized	Gallbladder and biliary tract cancer	High body-mass index	Rate	12.396(7.183-19.086)	19.360(11.635-28.787)	0.562(0.098-1.216)	1.83(1.66,1.99)
DALYs (Disability-Adjusted Life Years)	Morocco	Both	Age-standardized	Gallbladder and biliary tract cancer	High body-mass index	Rate	2.020(1.163-2.951)	2.730(1.507-4.277)	0.351(0.002-0.807)	1.12(1.04,1.20)
DALYs (Disability-Adjusted Life Years)	Oman	Both	Age-standardized	Gallbladder and biliary tract cancer	High body-mass index	Rate	2.530(1.472-3.895)	3.103(1.867-4.583)	0.226(-0.145-0.781)	1.11(0.90,1.33)
DALYs (Disability-Adjusted Life Years)	Palestine	Both	Age-standardized	Gallbladder and biliary tract cancer	High body-mass index	Rate	6.096(3.492-9.383)	6.114(3.608-8.795)	0.003(-0.266-0.422)	0.11(-0.08,0.30)
DALYs (Disability-Adjusted Life Years)	Qatar	Both	Age-standardized	Gallbladder and biliary tract cancer	High body-mass index	Rate	7.392(4.403-11.074)	6.469(3.691-10.256)	-0.125(-0.387-0.226)	-0.15(-0.67,0.38)
DALYs (Disability-Adjusted Life Years)	Saudi Arabia	Both	Age-standardized	Gallbladder and biliary tract cancer	High body-mass index	Rate	5.890(3.412-10.413)	8.777(5.274-13.663)	0.490(0.105-1.099)	1.44(1.19,1.70)
DALYs (Disability-Adjusted Life Years)	Sudan	Both	Age-standardized	Gallbladder and biliary tract cancer	High body-mass index	Rate	2.687(1.237-5.822)	3.968(2.206-6.360)	0.477(-0.249-1.835)	1.41(1.30,1.52)
DALYs (Disability-Adjusted Life Years)	Syrian Arab Republic	Both	Age-standardized	Gallbladder and biliary tract cancer	High body-mass index	Rate	0.282(0.168-0.437)	0.446(0.236-0.662)	0.583(-0.025-1.414)	1.77(1.48,2.06)
DALYs (Disability-Adjusted Life Years)	Tunisia	Both	Age-standardized	Gallbladder and biliary tract cancer	High body-mass index	Rate	6.175(3.615-9.109)	8.452(4.888-13.511)	0.369(-0.064-0.970)	0.97(0.94,1.01)
DALYs (Disability-Adjusted Life Years)	United Arab Emirates	Both	Age-standardized	Gallbladder and biliary tract cancer	High body-mass index	Rate	16.622(8.486-26.470)	18.134(10.963-28.002)	0.091(-0.194-0.754)	1.81(1.32,2.31)
DALYs (Disability-Adjusted Life Years)	Yemen	Both	Age-standardized	Gallbladder and biliary tract cancer	High body-mass index	Rate	1.797(0.933-3.348)	3.085(1.689-4.938)	0.716(0.002-1.859)	1.97(1.80,2.15)
DALYs (Disability-Adjusted Life Years)	American Samoa	Both	Age-standardized	Gallbladder and biliary tract cancer	High body-mass index	Rate	3.156(1.944-4.716)	2.945(1.850-4.735)	-0.067(-0.322-0.273)	-0.19(-0.63,0.25)
DALYs (Disability-Adjusted Life Years)	Cook Islands	Both	Age-standardized	Gallbladder and biliary tract cancer	High body-mass index	Rate	3.514(1.786-5.322)	2.467(1.364-3.936)	-0.298(-0.624-0.530)	-1.41(-1.64,-1.18)
DALYs (Disability-Adjusted Life Years)	Fiji	Both	Age-standardized	Gallbladder and biliary tract cancer	High body-mass index	Rate	3.843(2.433-5.605)	5.403(3.104-8.069)	0.406(-0.041-1.006)	1.33(1.15,1.50)
DALYs (Disability-Adjusted Life Years)	Guam	Both	Age-standardized	Gallbladder and biliary tract cancer	High body-mass index	Rate	1.651(1.040-2.397)	1.322(0.828-1.939)	-0.199(-0.337--0.041)	-0.39(-0.56,-0.22)
DALYs (Disability-Adjusted Life Years)	Kiribati	Both	Age-standardized	Gallbladder and biliary tract cancer	High body-mass index	Rate	2.432(1.162-3.696)	3.178(1.432-4.993)	0.307(-0.045-0.847)	0.99(0.91,1.08)
DALYs (Disability-Adjusted Life Years)	Marshall Islands	Both	Age-standardized	Gallbladder and biliary tract cancer	High body-mass index	Rate	3.161(1.722-4.798)	3.371(1.803-5.328)	0.066(-0.229-0.411)	0.04(-0.08,0.15)
DALYs (Disability-Adjusted Life Years)	Micronesia (Federated States of)	Both	Age-standardized	Gallbladder and biliary tract cancer	High body-mass index	Rate	3.581(1.963-5.537)	3.479(1.994-5.370)	-0.028(-0.302-0.403)	-0.18(-0.23,-0.13)
DALYs (Disability-Adjusted Life Years)	Nauru	Both	Age-standardized	Gallbladder and biliary tract cancer	High body-mass index	Rate	5.109(2.596-8.499)	5.252(2.655-8.311)	0.028(-0.245-0.449)	-0.07(-0.22,0.08)
DALYs (Disability-Adjusted Life Years)	Niue	Both	Age-standardized	Gallbladder and biliary tract cancer	High body-mass index	Rate	2.781(1.635-4.150)	2.992(1.766-4.348)	0.076(-0.237-0.438)	-0.05(-0.13,0.04)
DALYs (Disability-Adjusted Life Years)	Northern Mariana Islands	Both	Age-standardized	Gallbladder and biliary tract cancer	High body-mass index	Rate	1.788(1.065-3.411)	2.040(1.251-3.579)	0.141(-0.146-0.503)	0.65(0.07,1.23)
DALYs (Disability-Adjusted Life Years)	Palau	Both	Age-standardized	Gallbladder and biliary tract cancer	High body-mass index	Rate	1.977(1.117-3.087)	2.111(1.173-3.339)	0.068(-0.236-0.472)	0.17(0.10,0.23)
DALYs (Disability-Adjusted Life Years)	Papua New Guinea	Both	Age-standardized	Gallbladder and biliary tract cancer	High body-mass index	Rate	1.308(0.635-2.137)	1.235(0.701-2.019)	-0.056(-0.346-0.475)	-0.34(-0.42,-0.27)
DALYs (Disability-Adjusted Life Years)	Samoa	Both	Age-standardized	Gallbladder and biliary tract cancer	High body-mass index	Rate	3.283(1.864-4.830)	3.472(2.093-5.004)	0.057(-0.214-0.415)	0.10(0.05,0.16)
DALYs (Disability-Adjusted Life Years)	Solomon Islands	Both	Age-standardized	Gallbladder and biliary tract cancer	High body-mass index	Rate	1.910(0.810-3.270)	2.209(1.235-3.516)	0.157(-0.219-0.868)	0.41(0.26,0.55)
DALYs (Disability-Adjusted Life Years)	Tokelau	Both	Age-standardized	Gallbladder and biliary tract cancer	High body-mass index	Rate	2.954(1.698-4.615)	2.792(1.655-4.252)	-0.055(-0.305-0.318)	-0.31(-0.37,-0.26)
DALYs (Disability-Adjusted Life Years)	Tonga	Both	Age-standardized	Gallbladder and biliary tract cancer	High body-mass index	Rate	2.674(1.512-4.052)	2.755(1.634-4.214)	0.030(-0.268-0.400)	-0.02(-0.14,0.09)
DALYs (Disability-Adjusted Life Years)	Tuvalu	Both	Age-standardized	Gallbladder and biliary tract cancer	High body-mass index	Rate	3.007(1.657-4.597)	2.953(1.783-4.329)	-0.018(-0.250-0.372)	-0.16(-0.24,-0.09)
DALYs (Disability-Adjusted Life Years)	Vanuatu	Both	Age-standardized	Gallbladder and biliary tract cancer	High body-mass index	Rate	1.614(0.860-2.544)	1.853(1.129-2.848)	0.148(-0.161-0.553)	0.21(0.09,0.32)
DALYs (Disability-Adjusted Life Years)	Bangladesh	Both	Age-standardized	Gallbladder and biliary tract cancer	High body-mass index	Rate	1.394(0.863-2.214)	2.764(1.554-4.582)	0.984(0.275-2.284)	2.55(2.43,2.68)
DALYs (Disability-Adjusted Life Years)	Bhutan	Both	Age-standardized	Gallbladder and biliary tract cancer	High body-mass index	Rate	4.431(2.365-7.737)	6.087(3.657-9.917)	0.374(-0.115-1.270)	0.93(0.88,0.98)
DALYs (Disability-Adjusted Life Years)	India	Both	Age-standardized	Gallbladder and biliary tract cancer	High body-mass index	Rate	1.525(1.008-2.196)	3.854(2.266-5.332)	1.528(0.745-2.224)	3.24(3.18,3.30)
DALYs (Disability-Adjusted Life Years)	Nepal	Both	Age-standardized	Gallbladder and biliary tract cancer	High body-mass index	Rate	1.660(0.972-2.899)	3.402(2.146-5.338)	1.049(0.366-2.178)	2.60(2.35,2.84)
DALYs (Disability-Adjusted Life Years)	Pakistan	Both	Age-standardized	Gallbladder and biliary tract cancer	High body-mass index	Rate	4.929(3.098-7.338)	9.031(5.621-13.677)	0.832(0.342-1.488)	1.88(1.66,2.09)
DALYs (Disability-Adjusted Life Years)	Cambodia	Both	Age-standardized	Gallbladder and biliary tract cancer	High body-mass index	Rate	1.136(0.621-2.016)	1.442(0.823-3.131)	0.269(-0.331-1.084)	0.67(0.40,0.94)
DALYs (Disability-Adjusted Life Years)	Indonesia	Both	Age-standardized	Gallbladder and biliary tract cancer	High body-mass index	Rate	0.858(0.507-1.520)	1.232(0.741-2.521)	0.436(0.037-1.049)	1.22(1.17,1.27)
DALYs (Disability-Adjusted Life Years)	Lao People's Democratic Republic	Both	Age-standardized	Gallbladder and biliary tract cancer	High body-mass index	Rate	1.302(0.621-2.224)	1.454(0.800-3.034)	0.116(-0.390-0.950)	0.39(0.28,0.49)
DALYs (Disability-Adjusted Life Years)	Malaysia	Both	Age-standardized	Gallbladder and biliary tract cancer	High body-mass index	Rate	2.565(1.376-3.580)	3.051(1.743-4.356)	0.190(-0.058-0.556)	0.20(0.01,0.39)
DALYs (Disability-Adjusted Life Years)	Maldives	Both	Age-standardized	Gallbladder and biliary tract cancer	High body-mass index	Rate	1.750(0.812-2.734)	1.235(0.734-1.860)	-0.294(-0.564-0.609)	-1.46(-1.60,-1.32)
DALYs (Disability-Adjusted Life Years)	Mauritius	Both	Age-standardized	Gallbladder and biliary tract cancer	High body-mass index	Rate	3.580(2.595-4.882)	2.414(1.728-3.330)	-0.326(-0.419--0.238)	-2.81(-4.41,-1.19)
DALYs (Disability-Adjusted Life Years)	Myanmar	Both	Age-standardized	Gallbladder and biliary tract cancer	High body-mass index	Rate	1.302(0.702-2.351)	1.190(0.679-2.472)	-0.086(-0.478-0.517)	-0.51(-0.62,-0.40)
DALYs (Disability-Adjusted Life Years)	Philippines	Both	Age-standardized	Gallbladder and biliary tract cancer	High body-mass index	Rate	0.746(0.465-1.147)	1.183(0.755-1.898)	0.586(0.257-1.064)	1.52(1.43,1.60)
DALYs (Disability-Adjusted Life Years)	Seychelles	Both	Age-standardized	Gallbladder and biliary tract cancer	High body-mass index	Rate	4.183(2.486-5.987)	3.215(2.024-4.966)	-0.231(-0.418-0.302)	-1.29(-1.70,-0.89)
DALYs (Disability-Adjusted Life Years)	Sri Lanka	Both	Age-standardized	Gallbladder and biliary tract cancer	High body-mass index	Rate	3.370(1.307-5.132)	1.555(0.810-2.877)	-0.538(-0.760-0.550)	-4.15(-4.98,-3.32)
DALYs (Disability-Adjusted Life Years)	Thailand	Both	Age-standardized	Gallbladder and biliary tract cancer	High body-mass index	Rate	9.061(5.396-13.104)	15.506(8.099-23.438)	0.711(0.153-1.521)	1.59(1.49,1.69)
DALYs (Disability-Adjusted Life Years)	Timor-Leste	Both	Age-standardized	Gallbladder and biliary tract cancer	High body-mass index	Rate	0.567(0.316-1.001)	0.665(0.379-1.438)	0.173(-0.250-0.793)	0.57(0.20,0.94)
DALYs (Disability-Adjusted Life Years)	Viet Nam	Both	Age-standardized	Gallbladder and biliary tract cancer	High body-mass index	Rate	0.671(0.416-1.040)	1.272(0.738-2.034)	0.894(0.157-1.916)	2.36(2.18,2.53)
DALYs (Disability-Adjusted Life Years)	Uruguay	Both	Age-standardized	Gallbladder and biliary tract cancer	High body-mass index	Rate	18.447(12.317-25.768)	14.876(10.060-20.172)	-0.194(-0.284--0.105)	-0.98(-1.11,-0.84)
DALYs (Disability-Adjusted Life Years)	Argentina	Both	Age-standardized	Gallbladder and biliary tract cancer	High body-mass index	Rate	21.264(14.403-29.056)	14.129(9.542-19.393)	-0.336(-0.392--0.269)	-1.20(-1.33,-1.08)
DALYs (Disability-Adjusted Life Years)	Chile	Both	Age-standardized	Gallbladder and biliary tract cancer	High body-mass index	Rate	67.544(45.273-93.546)	33.844(22.973-46.850)	-0.499(-0.541--0.450)	-2.50(-2.74,-2.26)
DALYs (Disability-Adjusted Life Years)	Botswana	Both	Age-standardized	Gallbladder and biliary tract cancer	High body-mass index	Rate	1.562(0.880-2.636)	2.384(1.286-4.083)	0.526(-0.027-1.558)	1.86(1.49,2.23)
DALYs (Disability-Adjusted Life Years)	Eswatini	Both	Age-standardized	Gallbladder and biliary tract cancer	High body-mass index	Rate	2.533(1.507-4.186)	4.956(2.669-8.016)	0.956(0.278-1.970)	2.59(2.09,3.10)
DALYs (Disability-Adjusted Life Years)	Lesotho	Both	Age-standardized	Gallbladder and biliary tract cancer	High body-mass index	Rate	1.483(0.814-2.678)	3.952(2.215-6.671)	1.665(0.428-3.249)	4.24(3.68,4.80)
DALYs (Disability-Adjusted Life Years)	Namibia	Both	Age-standardized	Gallbladder and biliary tract cancer	High body-mass index	Rate	1.124(0.670-1.681)	1.916(1.089-3.050)	0.705(0.106-1.516)	1.51(1.21,1.81)
DALYs (Disability-Adjusted Life Years)	South Africa	Both	Age-standardized	Gallbladder and biliary tract cancer	High body-mass index	Rate	2.430(1.462-3.607)	3.813(2.276-5.432)	0.569(0.229-0.851)	1.62(1.47,1.78)
DALYs (Disability-Adjusted Life Years)	Zimbabwe	Both	Age-standardized	Gallbladder and biliary tract cancer	High body-mass index	Rate	1.869(1.127-2.732)	4.168(2.382-6.415)	1.230(0.442-2.230)	3.45(2.86,4.04)
DALYs (Disability-Adjusted Life Years)	Brazil	Both	Age-standardized	Gallbladder and biliary tract cancer	High body-mass index	Rate	9.807(6.711-13.519)	9.019(6.088-12.347)	-0.080(-0.144--0.014)	-0.48(-0.64,-0.33)
DALYs (Disability-Adjusted Life Years)	Paraguay	Both	Age-standardized	Gallbladder and biliary tract cancer	High body-mass index	Rate	5.983(3.670-8.966)	7.314(4.456-11.203)	0.222(-0.115-0.742)	0.64(0.55,0.72)
DALYs (Disability-Adjusted Life Years)	Andorra	Both	Age-standardized	Gallbladder and biliary tract cancer	High body-mass index	Rate	7.606(4.358-12.002)	5.221(3.055-8.450)	-0.314(-0.574-0.046)	-0.87(-1.05,-0.70)
DALYs (Disability-Adjusted Life Years)	Austria	Both	Age-standardized	Gallbladder and biliary tract cancer	High body-mass index	Rate	11.306(7.807-15.555)	4.984(3.405-6.914)	-0.559(-0.601--0.515)	-2.60(-2.85,-2.35)
DALYs (Disability-Adjusted Life Years)	Belgium	Both	Age-standardized	Gallbladder and biliary tract cancer	High body-mass index	Rate	4.401(3.046-5.998)	2.653(1.837-3.662)	-0.397(-0.455--0.334)	-1.83(-2.02,-1.64)
DALYs (Disability-Adjusted Life Years)	Cyprus	Both	Age-standardized	Gallbladder and biliary tract cancer	High body-mass index	Rate	5.669(3.709-8.184)	3.888(2.429-6.056)	-0.314(-0.486--0.013)	-1.26(-1.36,-1.15)
DALYs (Disability-Adjusted Life Years)	Denmark	Both	Age-standardized	Gallbladder and biliary tract cancer	High body-mass index	Rate	3.710(2.553-5.037)	2.804(1.923-3.818)	-0.244(-0.316--0.155)	-1.16(-1.35,-0.97)
DALYs (Disability-Adjusted Life Years)	Finland	Both	Age-standardized	Gallbladder and biliary tract cancer	High body-mass index	Rate	8.662(5.967-12.038)	5.810(3.939-8.046)	-0.329(-0.401--0.261)	-1.55(-1.78,-1.33)
DALYs (Disability-Adjusted Life Years)	France	Both	Age-standardized	Gallbladder and biliary tract cancer	High body-mass index	Rate	5.473(3.846-7.312)	2.742(1.883-3.799)	-0.499(-0.550--0.439)	-2.36(-2.44,-2.29)
DALYs (Disability-Adjusted Life Years)	Germany	Both	Age-standardized	Gallbladder and biliary tract cancer	High body-mass index	Rate	14.345(9.478-20.073)	6.603(4.416-9.197)	-0.540(-0.576--0.500)	-2.70(-3.10,-2.30)
DALYs (Disability-Adjusted Life Years)	Greece	Both	Age-standardized	Gallbladder and biliary tract cancer	High body-mass index	Rate	5.048(3.446-6.924)	4.678(3.121-6.496)	-0.073(-0.172-0.015)	-0.03(-0.65,0.60)
DALYs (Disability-Adjusted Life Years)	Iceland	Both	Age-standardized	Gallbladder and biliary tract cancer	High body-mass index	Rate	5.094(3.467-7.103)	3.119(2.110-4.390)	-0.388(-0.465--0.307)	-1.59(-1.67,-1.51)
DALYs (Disability-Adjusted Life Years)	Ireland	Both	Age-standardized	Gallbladder and biliary tract cancer	High body-mass index	Rate	4.697(3.188-6.416)	2.369(1.583-3.259)	-0.496(-0.550--0.434)	-2.52(-2.88,-2.16)
DALYs (Disability-Adjusted Life Years)	Israel	Both	Age-standardized	Gallbladder and biliary tract cancer	High body-mass index	Rate	5.412(3.687-7.437)	2.560(1.709-3.575)	-0.527(-0.579--0.472)	-2.62(-2.77,-2.47)
DALYs (Disability-Adjusted Life Years)	Italy	Both	Age-standardized	Gallbladder and biliary tract cancer	High body-mass index	Rate	9.161(6.330-12.495)	7.010(4.695-9.822)	-0.235(-0.291--0.180)	-1.10(-1.24,-0.97)
DALYs (Disability-Adjusted Life Years)	Luxembourg	Both	Age-standardized	Gallbladder and biliary tract cancer	High body-mass index	Rate	5.946(4.091-8.148)	3.051(2.087-4.344)	-0.487(-0.550--0.423)	-2.03(-2.20,-1.86)
DALYs (Disability-Adjusted Life Years)	Malta	Both	Age-standardized	Gallbladder and biliary tract cancer	High body-mass index	Rate	3.361(2.331-4.585)	2.290(1.537-3.191)	-0.319(-0.413--0.207)	-1.47(-1.59,-1.36)
DALYs (Disability-Adjusted Life Years)	Monaco	Both	Age-standardized	Gallbladder and biliary tract cancer	High body-mass index	Rate	2.203(1.286-3.365)	2.076(1.246-3.204)	-0.057(-0.308-0.341)	-0.17(-0.22,-0.11)
DALYs (Disability-Adjusted Life Years)	Netherlands	Both	Age-standardized	Gallbladder and biliary tract cancer	High body-mass index	Rate	6.588(4.565-9.113)	4.161(2.831-5.760)	-0.368(-0.429--0.308)	-1.27(-1.49,-1.05)
DALYs (Disability-Adjusted Life Years)	Norway	Both	Age-standardized	Gallbladder and biliary tract cancer	High body-mass index	Rate	3.645(2.536-4.953)	2.663(1.812-3.658)	-0.270(-0.321--0.212)	-1.49(-1.81,-1.18)
DALYs (Disability-Adjusted Life Years)	Portugal	Both	Age-standardized	Gallbladder and biliary tract cancer	High body-mass index	Rate	6.309(4.347-8.726)	4.412(2.941-6.143)	-0.301(-0.369--0.225)	-1.35(-1.51,-1.20)
DALYs (Disability-Adjusted Life Years)	San Marino	Both	Age-standardized	Gallbladder and biliary tract cancer	High body-mass index	Rate	7.767(4.978-11.439)	4.233(2.214-6.898)	-0.455(-0.659--0.190)	-1.14(-1.45,-0.84)
DALYs (Disability-Adjusted Life Years)	Spain	Both	Age-standardized	Gallbladder and biliary tract cancer	High body-mass index	Rate	7.935(5.398-11.006)	4.760(3.138-6.516)	-0.400(-0.462--0.345)	-1.95(-2.12,-1.78)
DALYs (Disability-Adjusted Life Years)	Sweden	Both	Age-standardized	Gallbladder and biliary tract cancer	High body-mass index	Rate	12.052(8.318-16.678)	7.403(5.006-10.383)	-0.386(-0.457--0.301)	-1.89(-2.30,-1.48)
DALYs (Disability-Adjusted Life Years)	Switzerland	Both	Age-standardized	Gallbladder and biliary tract cancer	High body-mass index	Rate	3.359(2.310-4.541)	2.654(1.830-3.703)	-0.210(-0.292--0.113)	-1.02(-1.26,-0.78)
DALYs (Disability-Adjusted Life Years)	United Kingdom	Both	Age-standardized	Gallbladder and biliary tract cancer	High body-mass index	Rate	3.616(2.473-5.003)	3.702(2.499-5.150)	0.024(-0.030-0.067)	0.57(0.17,0.97)
DALYs (Disability-Adjusted Life Years)	Benin	Both	Age-standardized	Gallbladder and biliary tract cancer	High body-mass index	Rate	0.082(0.052-0.122)	0.109(0.056-0.169)	0.331(-0.202-0.895)	1.54(0.93,2.16)
DALYs (Disability-Adjusted Life Years)	Burkina Faso	Both	Age-standardized	Gallbladder and biliary tract cancer	High body-mass index	Rate	0.046(0.027-0.065)	0.059(0.030-0.087)	0.282(-0.123-0.741)	1.42(0.80,2.05)
DALYs (Disability-Adjusted Life Years)	Cabo Verde	Both	Age-standardized	Gallbladder and biliary tract cancer	High body-mass index	Rate	0.250(0.143-0.497)	1.046(0.389-1.685)	3.180(0.280-6.106)	4.68(3.96,5.41)
DALYs (Disability-Adjusted Life Years)	Cameroon	Both	Age-standardized	Gallbladder and biliary tract cancer	High body-mass index	Rate	0.133(0.083-0.198)	0.203(0.098-0.333)	0.529(-0.107-1.239)	2.08(1.52,2.63)
DALYs (Disability-Adjusted Life Years)	Chad	Both	Age-standardized	Gallbladder and biliary tract cancer	High body-mass index	Rate	0.050(0.030-0.078)	0.085(0.048-0.132)	0.694(0.095-1.499)	2.46(1.93,3.00)
DALYs (Disability-Adjusted Life Years)	Gambia	Both	Age-standardized	Gallbladder and biliary tract cancer	High body-mass index	Rate	0.000(0.000-0.000)	0.000(0.000-0.000)	0.445(0.027-0.978)	1.01(0.83,1.19)
DALYs (Disability-Adjusted Life Years)	Ghana	Both	Age-standardized	Gallbladder and biliary tract cancer	High body-mass index	Rate	0.060(0.036-0.089)	0.137(0.071-0.206)	1.266(0.433-2.324)	3.39(2.77,4.01)
DALYs (Disability-Adjusted Life Years)	Guinea	Both	Age-standardized	Gallbladder and biliary tract cancer	High body-mass index	Rate	0.062(0.039-0.096)	0.096(0.051-0.152)	0.539(-0.066-1.356)	2.07(1.50,2.65)
DALYs (Disability-Adjusted Life Years)	Guinea-Bissau	Both	Age-standardized	Gallbladder and biliary tract cancer	High body-mass index	Rate	0.091(0.049-0.140)	0.144(0.082-0.226)	0.583(0.071-1.297)	2.18(1.61,2.75)
DALYs (Disability-Adjusted Life Years)	Liberia	Both	Age-standardized	Gallbladder and biliary tract cancer	High body-mass index	Rate	0.102(0.062-0.153)	0.147(0.075-0.237)	0.447(-0.068-1.272)	1.90(1.19,2.61)
DALYs (Disability-Adjusted Life Years)	Mali	Both	Age-standardized	Gallbladder and biliary tract cancer	High body-mass index	Rate	0.361(0.233-0.574)	0.435(0.257-0.728)	0.207(-0.167-0.676)	1.14(0.86,1.42)
DALYs (Disability-Adjusted Life Years)	Mauritania	Both	Age-standardized	Gallbladder and biliary tract cancer	High body-mass index	Rate	0.115(0.072-0.171)	0.150(0.079-0.236)	0.304(-0.194-0.970)	1.42(0.77,2.08)
DALYs (Disability-Adjusted Life Years)	Niger	Both	Age-standardized	Gallbladder and biliary tract cancer	High body-mass index	Rate	0.052(0.031-0.078)	0.069(0.035-0.113)	0.329(-0.157-0.960)	1.51(0.88,2.15)
DALYs (Disability-Adjusted Life Years)	Nigeria	Both	Age-standardized	Gallbladder and biliary tract cancer	High body-mass index	Rate	0.074(0.048-0.108)	0.135(0.076-0.207)	0.823(0.194-1.724)	2.30(2.05,2.56)
DALYs (Disability-Adjusted Life Years)	Sao Tome and Principe	Both	Age-standardized	Gallbladder and biliary tract cancer	High body-mass index	Rate	3.402(2.028-5.098)	5.266(3.009-7.960)	0.548(0.128-1.117)	1.44(1.35,1.52)
DALYs (Disability-Adjusted Life Years)	Senegal	Both	Age-standardized	Gallbladder and biliary tract cancer	High body-mass index	Rate	0.073(0.047-0.107)	0.111(0.061-0.178)	0.519(0.046-1.141)	2.05(1.38,2.73)
DALYs (Disability-Adjusted Life Years)	Sierra Leone	Both	Age-standardized	Gallbladder and biliary tract cancer	High body-mass index	Rate	0.059(0.035-0.089)	0.101(0.051-0.157)	0.694(0.115-1.502)	2.60(1.98,3.24)
DALYs (Disability-Adjusted Life Years)	Togo	Both	Age-standardized	Gallbladder and biliary tract cancer	High body-mass index	Rate	0.070(0.042-0.103)	0.129(0.065-0.214)	0.852(0.148-1.703)	2.79(2.14,3.44)
DALYs (Disability-Adjusted Life Years)	T眉rkiye	Both	Age-standardized	Gallbladder and biliary tract cancer	High body-mass index	Rate	7.506(4.624-10.963)	6.053(3.798-9.017)	-0.194(-0.408-0.111)	-0.96(-1.16,-0.75)
DALYs (Disability-Adjusted Life Years)	C么te d'Ivoire	Both	Age-standardized	Gallbladder and biliary tract cancer	High body-mass index	Rate	0.079(0.047-0.118)	0.132(0.065-0.201)	0.673(0.076-1.417)	2.36(1.84,2.89)
